# Supplementary material for: Designing a computer-assisted diagnosis system for cardiomegaly detection and radiology report generation
Source: PLOS Digit Health. 2025 May 20;4(5):e0000835. doi: 10.1371/journal.pdig.0000835 (PMC12091825; doi:10.1371/journal.pdig.0000835)
Supplement: S1 Data — This meta data file contains original data of the dicom_id, subject_id, study_id, and original view position, and adds data on image quality (TRUE/FALSE), corrected view (FRONTAL/LATERAL), identified sex differences (TRUE/FALSE), view agreement of original and new labels (TRUE/FALSE), the test set IDs for the view correction, quality assessment and cardiomegaly classification, and borderline cardiomegaly instances (TRUE/FALSE). (CSV) [file pdig.0000835.s002.csv]

dicom_id	subject_id	study_id	OriginalViewPosition	QualityIssue	CorrectedView	GenderMismatch	ViewAgreement	viewCorrectionTestSet	poorQualityTestSet	cardiomegalyClassificationTestSet	cardiomegalyClassificationBorderline
dffc8ab2-ff37704f-2fb29e6d-51e08075-88bca914	11941242	50000014	AP	FALSE	FRONTAL	FALSE	TRUE	FALSE	FALSE	FALSE	FALSE
33708b7f-979612cb-46e1424c-318354bc-6f043189	19995127	50000028	PA	FALSE	FRONTAL	FALSE	TRUE	FALSE	FALSE	FALSE	FALSE
1ff9650f-4cb5af18-f6caef33-e53686b7-983cca76	19995127	50000028	LATERAL	FALSE	LATERAL	FALSE	TRUE	FALSE	FALSE	FALSE	FALSE
a09e5a6c-9635efa7-de26c04a-28104ce9-e5f798d6	15752761	50000052	AP	FALSE	FRONTAL	FALSE	TRUE	FALSE	FALSE	FALSE	FALSE
2494a682-83c9ec78-4727272f-25733f42-58d9f47c	15641478	50000103	AP	FALSE	FRONTAL	FALSE	TRUE	FALSE	FALSE	FALSE	FALSE
df49acf6-7e2f0ce1-f5cfea84-3562fab5-ef3af4a0	15641478	50000103	AP	FALSE	FRONTAL	FALSE	TRUE	FALSE	FALSE	FALSE	FALSE
dfa001f0-9c3d0a8c-b61096ea-e3b90c21-6228ddff	19309850	50000125	AP	FALSE	FRONTAL	FALSE	TRUE	FALSE	FALSE	FALSE	FALSE
c8bbb9ff-ecb81ef7-a1a6cecf-f535bd20-bd512ba0	19999287	50000173	AP	FALSE	FRONTAL	FALSE	TRUE	FALSE	FALSE	FALSE	FALSE
93bcf53f-7c91b330-3738f326-4d31769d-6cff6fe5	14444780	50000186	PA	FALSE	FRONTAL	FALSE	TRUE	FALSE	FALSE	FALSE	FALSE
c7dadf13-58bc3fd8-7e7f4ba4-9ac13218-43aae1b2	14444780	50000186	LATERAL	FALSE	LATERAL	FALSE	TRUE	FALSE	FALSE	FALSE	FALSE
b66847d6-6848ea1f-58aa0c60-c38316ff-7e2171db	16548129	50000198	AP	FALSE	FRONTAL	FALSE	TRUE	FALSE	FALSE	FALSE	FALSE
7e962a95-d661c0db-4769286c-e150a106-fb9586c6	11550925	50000230	PA	FALSE	FRONTAL	FALSE	TRUE	FALSE	FALSE	FALSE	FALSE
f605b192-2e612578-c5c95dc3-b9d6d13b-e0eee500	11550925	50000230	LATERAL	FALSE	LATERAL	FALSE	TRUE	FALSE	FALSE	FALSE	FALSE
3e9484b1-b246ce2b-9ce32e53-24c0bfa7-e625869f	13797827	50000319	AP	FALSE	FRONTAL	FALSE	TRUE	FALSE	FALSE	FALSE	FALSE
ba93646e-df214673-cdea9732-98768093-5a0e5ed3	13797827	50000319	LATERAL	FALSE	LATERAL	FALSE	TRUE	FALSE	FALSE	FALSE	FALSE
5f930e4e-77b45876-8c3d6f4e-b5320395-9bd041f5	13658672	50000511	AP	FALSE	FRONTAL	FALSE	TRUE	FALSE	FALSE	FALSE	FALSE
41558589-5bc8d669-fb5851c8-b2c0dcc0-dcc4a305	14704695	50000635	PA	FALSE	FRONTAL	FALSE	TRUE	FALSE	FALSE	FALSE	FALSE
76d7644c-b14abb37-54ede081-89d03213-6dd97f13	14704695	50000635	PA	FALSE	FRONTAL	FALSE	TRUE	FALSE	FALSE	FALSE	FALSE
cb525cf7-c1e8bef0-2a23bd5d-6f6fc855-d83618fe	14704695	50000635	LATERAL	FALSE	LATERAL	FALSE	TRUE	FALSE	FALSE	FALSE	FALSE
37d44011-a13c14cc-192d79e1-15858712-b4c468e6	13979643	50000708	AP	FALSE	FRONTAL	FALSE	TRUE	FALSE	FALSE	FALSE	FALSE
541c9d66-7525d9cf-90e766f7-fd80dc83-37b380d6	13979643	50000708	AP	FALSE	FRONTAL	FALSE	TRUE	FALSE	FALSE	FALSE	FALSE
5fbd6d46-6ebe9e7e-ece0d766-43ebe17f-c2605f24	11027112	50000766	PA	FALSE	FRONTAL	FALSE	TRUE	FALSE	FALSE	FALSE	TRUE
690ad33e-8ee85ed6-67689cde-78dd028b-bb71d8d6	11027112	50000766	LL	FALSE	LATERAL	FALSE	TRUE	FALSE	FALSE	FALSE	FALSE
daef2cbf-1c160f9c-6a833203-907f8c4b-91986deb	15411028	50000800	PA	FALSE	FRONTAL	FALSE	TRUE	FALSE	FALSE	TRUE	FALSE
74970bb9-ba9bb197-b11dec83-f15a287b-14f15565	15411028	50000800	LL	FALSE	LATERAL	FALSE	TRUE	FALSE	FALSE	FALSE	FALSE
bc8daccf-136fffa0-f1f382c8-3f2fd3e8-b89d404e	18780736	50000801	PA	FALSE	FRONTAL	FALSE	TRUE	FALSE	FALSE	FALSE	FALSE
ea9be85f-380566cf-21915eba-c1440c0a-495e6747	18780736	50000801	PA	FALSE	FRONTAL	FALSE	TRUE	FALSE	FALSE	FALSE	FALSE
9c7d124a-f5f8b35a-7dd16071-a9ed6761-d3265381	18780736	50000801	LL	FALSE	LATERAL	FALSE	TRUE	FALSE	FALSE	FALSE	FALSE
39087390-9be0f531-bb438f01-ffc75aff-3fda8cfa	17100571	50000854	AP	FALSE	FRONTAL	FALSE	TRUE	FALSE	FALSE	FALSE	FALSE
98d2fe86-7d390907-d782402a-1839fcac-6c82f2a7	17100571	50000854	AP	FALSE	FRONTAL	FALSE	TRUE	FALSE	FALSE	FALSE	FALSE
546fa221-b9891eca-b0b6d179-7857792f-4a9d4611	18958209	50000932		FALSE	FRONTAL	FALSE		FALSE	FALSE	FALSE	FALSE
68765891-a6d60f5a-2405cecd-58c954c3-896cec0f	18958209	50000932		FALSE	FRONTAL	FALSE		FALSE	FALSE	FALSE	FALSE
efd7f1f7-a29790d4-81ecbe1f-a71e0c70-eb52865f	18958209	50000932		FALSE	LATERAL	FALSE		FALSE	FALSE	FALSE	FALSE
7d08378f-7ee0a57f-cbdbff49-9fb9aac9-5c7731b6	12008045	50000936	PA	FALSE	FRONTAL	FALSE	TRUE	FALSE	FALSE	FALSE	FALSE
1b4edfd9-223f91d2-eb1ec8da-f98e2968-15ead25f	12008045	50000936	LATERAL	FALSE	LATERAL	FALSE	TRUE	FALSE	FALSE	FALSE	FALSE
b553f655-ff1ea8dd-9177b16f-b40b548a-f3c9c2b0	18546999	50001042	AP	FALSE	FRONTAL	FALSE	TRUE	FALSE	FALSE	FALSE	FALSE
ba8dd57c-0f556403-b9de02a9-26e605db-fd582102	13987926	50001064	PA	FALSE	FRONTAL	FALSE	TRUE	FALSE	FALSE	FALSE	FALSE
830d71e2-be3d4c58-a0681d7c-6464f275-345d0672	13987926	50001064	LATERAL	FALSE	LATERAL	FALSE	TRUE	FALSE	FALSE	FALSE	FALSE
ec456c6a-44a04967-75eebbcf-64ed79a4-11e28784	14147178	50001080	AP	FALSE	FRONTAL	FALSE	TRUE	FALSE	FALSE	FALSE	FALSE
dbb153c7-94819ab5-a566df40-a00ae095-343c0e76	11266603	50001143	PA	FALSE	FRONTAL	FALSE	TRUE	FALSE	FALSE	FALSE	FALSE
c123db13-2daedb4e-a4c5441a-4c21da76-f9c4eb95	11266603	50001143	LL	FALSE	LATERAL	FALSE	TRUE	FALSE	FALSE	FALSE	FALSE
d7477acf-2a537161-8039e338-ecf3fc67-3786b4cb	18249179	50001166	AP	FALSE	FRONTAL	FALSE	TRUE	FALSE	FALSE	FALSE	FALSE
774b3e6c-107b42f2-931d33f6-14b10762-5708c6d8	19599163	50001319	PA	FALSE	FRONTAL	FALSE	TRUE	FALSE	FALSE	TRUE	FALSE
6def71e0-8a6968d3-2358c757-956f6742-4e0c036a	19599163	50001319	LATERAL	FALSE	LATERAL	FALSE	TRUE	FALSE	FALSE	FALSE	FALSE
acc1315b-e263014c-1b7cf710-25255d46-e2f9850b	19599163	50001319	LATERAL	FALSE	LATERAL	FALSE	TRUE	FALSE	FALSE	FALSE	FALSE
909557aa-0df0baed-8d1c8999-28825f3d-171aebc6	19299811	50001349	AP	FALSE	FRONTAL	FALSE	TRUE	FALSE	FALSE	FALSE	FALSE
50d7d528-db58e775-acfc0b46-f0dac914-9e550434	14740030	50001372	PA	FALSE	FRONTAL	FALSE	TRUE	FALSE	FALSE	FALSE	FALSE
b76054dd-3647b2ec-9eb0d921-eb480e79-a141b24f	14740030	50001372	PA	FALSE	FRONTAL	FALSE	TRUE	FALSE	FALSE	FALSE	FALSE
242cace3-313f3e5c-1ca8bb37-774a4721-063ec0da	14740030	50001372	LATERAL	FALSE	LATERAL	FALSE	TRUE	FALSE	FALSE	FALSE	FALSE
5b37ed21-cd7243ba-57075a00-eaf6659f-b2d52860	18283050	50001417	AP	FALSE	FRONTAL	FALSE	TRUE	FALSE	FALSE	FALSE	FALSE
875344b6-f566043e-9da3f5b8-d36ae57d-24135b35	15868528	50001481	PA	FALSE	FRONTAL	FALSE	TRUE	FALSE	FALSE	TRUE	FALSE
02d065af-d0785395-162a5490-e0e1143e-d24656af	15868528	50001481	LATERAL	FALSE	LATERAL	FALSE	TRUE	FALSE	FALSE	FALSE	FALSE
286530c6-41aeeb0c-38760037-701dc3ca-cf6437ec	17824137	50001560	AP	FALSE	FRONTAL	FALSE	TRUE	FALSE	FALSE	FALSE	FALSE
3bbe67ac-2d215fc2-88cc6377-4fd27d94-5edeac19	15434390	50001596	AP	FALSE	FRONTAL	FALSE	TRUE	FALSE	FALSE	FALSE	FALSE
7893757f-7a1082cb-ac83fe95-c563a6e2-2bc0bf79	16861367	50001598	AP	FALSE	FRONTAL	FALSE	TRUE	FALSE	FALSE	FALSE	FALSE
089b48e3-21dd2256-41eb2c07-e7ac0494-da51c1b8	13421580	50001612	AP	FALSE	FRONTAL	FALSE	TRUE	FALSE	FALSE	FALSE	FALSE
d6208977-117a65e3-5238a1ad-856a9ee7-1d238084	10840747	50001643	AP	FALSE	FRONTAL	FALSE	TRUE	FALSE	FALSE	FALSE	FALSE
963bcee6-cc5cfc5a-50e7b99f-3b5a86f4-b06998c5	13921440	50001649		FALSE	FRONTAL	FALSE		FALSE	FALSE	FALSE	FALSE
1a81078c-4f689f8c-f1bc9025-68d04505-58ddb4bf	13921440	50001649	LL	FALSE	LATERAL	FALSE	TRUE	FALSE	FALSE	FALSE	FALSE
eca7b3c4-3c0d7459-07b2add3-01a617dc-6f495580	19977310	50001683	PA	FALSE	FRONTAL	FALSE	TRUE	FALSE	FALSE	FALSE	FALSE
fb41c648-7540620c-977b6e5a-e738dbe8-123c9a97	19977310	50001683	LATERAL	FALSE	LATERAL	FALSE	TRUE	FALSE	FALSE	FALSE	FALSE
a5c6c046-89d350e3-f3ad990e-a951be54-ae421151	16132846	50001708	AP	FALSE	FRONTAL	FALSE	TRUE	FALSE	FALSE	FALSE	FALSE
27777401-52524d26-549cd556-9c55761e-ef982807	15649581	50001867	PA	FALSE	FRONTAL	FALSE	TRUE	FALSE	FALSE	FALSE	FALSE
2393e1c4-716984b2-f8ddb758-b1682d4b-451e11f1	15649581	50001867	LATERAL	FALSE	LATERAL	FALSE	TRUE	FALSE	FALSE	FALSE	FALSE
e84bdb76-aae2d5cb-76a4ef1c-25347e60-0d808a20	18431316	50001872	AP	FALSE	FRONTAL	FALSE	TRUE	FALSE	FALSE	FALSE	FALSE
55d370ca-bdd36532-d321a013-50ad1c19-867da3cf	11327070	50001886	PA	FALSE	FRONTAL	FALSE	TRUE	FALSE	FALSE	FALSE	TRUE
c483b34d-77da6535-c15fb7fb-566616d9-c0f95493	11327070	50001886	LATERAL	FALSE	LATERAL	FALSE	TRUE	FALSE	FALSE	FALSE	FALSE
b76913db-c0b9965a-f1a865c7-a0cd56bf-622a8de7	18798039	50001895	AP	FALSE	FRONTAL	FALSE	TRUE	FALSE	FALSE	FALSE	FALSE
25c1aa75-224e1db8-cc009d26-2db01fa5-693a8f80	19557250	50001977	AP	FALSE	FRONTAL	FALSE	TRUE	FALSE	FALSE	FALSE	FALSE
41c3dcc5-708c9712-46638c0a-fd116dec-71650d3a	15581272	50002006	AP	FALSE	FRONTAL	FALSE	TRUE	FALSE	FALSE	FALSE	FALSE
bfa1c54c-8672cdf7-63e300f0-0bf03f54-c345961b	11296394	50002051	PA	FALSE	FRONTAL	FALSE	TRUE	FALSE	FALSE	TRUE	FALSE
daff5b55-48b00a7f-6ce604e2-45bb7af4-c1745ae9	11296394	50002051	LATERAL	FALSE	LATERAL	FALSE	TRUE	FALSE	FALSE	FALSE	FALSE
da7861ea-84f0f19a-e40e3f41-803aaf86-28fb529b	19819996	50002099	AP	FALSE	FRONTAL	FALSE	TRUE	FALSE	FALSE	FALSE	FALSE
47d70cfe-da4ab7c6-29e892ec-5bd41716-76ac4fd0	19044013	50002129	PA	FALSE	FRONTAL	FALSE	TRUE	FALSE	FALSE	FALSE	FALSE
cd3f3227-8d8b6100-0990b582-e69ecc74-beb2f988	19044013	50002129	LL	FALSE	LATERAL	FALSE	TRUE	FALSE	FALSE	FALSE	FALSE
580fbf21-b7edaf98-f8259a8e-85e37393-8d88746d	19657904	50002184	AP	FALSE	FRONTAL	FALSE	TRUE	FALSE	FALSE	FALSE	FALSE
d7c7cc48-8f7cb31c-6244c304-52dfe6c2-c9d387b7	11406274	50002196	PA	FALSE	FRONTAL	FALSE	TRUE	FALSE	FALSE	TRUE	FALSE
0466864f-ca1bebab-dc9d8ce7-a51f1595-de5c67b3	11406274	50002196	LATERAL	FALSE	LATERAL	FALSE	TRUE	FALSE	FALSE	FALSE	FALSE
352dcdcb-d319a7c8-69292ab7-5ea367cb-de83b1fe	19706109	50002220	AP	FALSE	FRONTAL	FALSE	TRUE	FALSE	FALSE	FALSE	FALSE
86eb3534-332025eb-0ad8a2a1-fd1fce2f-adb4d21c	19706109	50002220	LATERAL	FALSE	LATERAL	FALSE	TRUE	FALSE	FALSE	FALSE	FALSE
31df6230-855a0508-3b3e125d-2b4148a4-0d1963ef	17554404	50002302	AP	FALSE	FRONTAL	FALSE	TRUE	FALSE	FALSE	FALSE	FALSE
86fc94d7-f641f6fb-40fabf97-ddfdc257-5a493046	17583585	50002305	AP	FALSE	FRONTAL	FALSE	TRUE	FALSE	FALSE	FALSE	FALSE
e686b4cc-9332850f-b76e3ab2-ccb21de0-e7efed0b	18562317	50002358	AP	FALSE	FRONTAL	FALSE	TRUE	FALSE	FALSE	FALSE	FALSE
0a671e62-7ce9430f-85fcb721-c7c61ba1-6692fc01	18562317	50002358	LL	FALSE	LATERAL	FALSE	TRUE	FALSE	FALSE	FALSE	FALSE
01afaa67-31d0e7ae-5e94ee5e-3f4d9deb-8b2be56f	10032409	50002405		FALSE	FRONTAL	FALSE		FALSE	FALSE	FALSE	FALSE
de26b422-4bf12c13-e2acdaf2-a557212c-ff3de0c4	19123301	50002434	PA	FALSE	FRONTAL	FALSE	TRUE	FALSE	FALSE	FALSE	FALSE
f11aec8f-9a0d33cb-17db190e-0f28edec-150e720b	19123301	50002434	LATERAL	FALSE	LATERAL	FALSE	TRUE	FALSE	FALSE	FALSE	FALSE
a76d9eae-22aba3db-ea4b1e80-4c23b06a-c1992c66	10793324	50002460	AP	FALSE	FRONTAL	FALSE	TRUE	FALSE	FALSE	FALSE	FALSE
5839b962-94b1907c-fb827dfd-c98bf0d4-1ada808c	10793324	50002460	LATERAL	FALSE	LATERAL	FALSE	TRUE	FALSE	FALSE	FALSE	FALSE
66543617-fcd9f5e8-23604eac-3f7932ed-077c2072	16440399	50002476	PA	FALSE	FRONTAL	FALSE	TRUE	FALSE	FALSE	FALSE	FALSE
7504e12d-dd31de6d-5471d8ce-6bf78cd8-68c0fe59	16440399	50002476	PA	FALSE	FRONTAL	FALSE	TRUE	FALSE	FALSE	FALSE	FALSE
f2c25f56-c4df2391-d8a413da-606e07a4-5bfc173a	16440399	50002476	LATERAL	FALSE	LATERAL	FALSE	TRUE	FALSE	FALSE	FALSE	FALSE
ff6bda13-709d0eb8-c70206cf-1a4357ab-cf54f197	15621306	50002477	AP	FALSE	FRONTAL	FALSE	TRUE	FALSE	FALSE	FALSE	FALSE
1cfc43f7-665d0778-824510c5-ccae95ec-a2a0a102	17521365	50002493	AP	FALSE	FRONTAL	FALSE	TRUE	FALSE	FALSE	FALSE	FALSE
142f7f0e-4c380f6b-08c86563-1d5621e2-f0980a96	17172702	50002557	AP	FALSE	FRONTAL	FALSE	TRUE	FALSE	FALSE	FALSE	FALSE
a012238f-6253f122-61a414d4-15bdf115-e263088f	18717557	50002562	PA	FALSE	FRONTAL	FALSE	TRUE	FALSE	FALSE	FALSE	FALSE
0d8108e8-3e09d78a-a630f764-a09d4da6-cfc79675	18717557	50002562	LL	FALSE	LATERAL	FALSE	TRUE	FALSE	FALSE	FALSE	FALSE
1af10afe-2bbd3db2-636f3212-52094e83-18bd8dce	11040157	50002603	AP	FALSE	FRONTAL	FALSE	TRUE	FALSE	FALSE	FALSE	FALSE
9e6afa49-ed48e7c8-5372271d-0ab21d1c-e50a061b	19421690	50002609	AP	FALSE	FRONTAL	FALSE	TRUE	FALSE	FALSE	FALSE	FALSE
dd91d02f-10607ca8-176b95c1-aa6f4d69-8ef77308	12404494	50002671	PA	FALSE	FRONTAL	FALSE	TRUE	FALSE	FALSE	FALSE	FALSE
8b7d4014-89ce7abb-1e9506e0-f5a7594a-b51d6844	12404494	50002671	LL	FALSE	LATERAL	FALSE	TRUE	FALSE	FALSE	FALSE	FALSE
1b0f314e-6ba7b4c9-0e35012e-6ee23a76-a6ef1142	12384056	50002711		FALSE	FRONTAL	FALSE		FALSE	FALSE	FALSE	FALSE
5fc4c3a7-2b9c4c85-7237349d-5886f17f-d8c6e2d3	12499945	50002733	AP	FALSE	FRONTAL	FALSE	TRUE	FALSE	FALSE	FALSE	FALSE
e773d2e4-f049e5ad-adc7e7ef-714f57d3-e1299333	12499945	50002733	AP	FALSE	FRONTAL	FALSE	TRUE	FALSE	FALSE	FALSE	FALSE
913914ad-b0cdbb99-6c0f6c10-cdaa1478-7f623abe	12284340	50002735	AP	FALSE	FRONTAL	FALSE	TRUE	FALSE	FALSE	FALSE	FALSE
b7a9b520-200acc4b-f875f649-611b51f8-fe91ad79	12284340	50002735	AP	FALSE	FRONTAL	FALSE	TRUE	FALSE	FALSE	FALSE	FALSE
b0e433cf-49486c9d-2b601b97-a52e611a-f9ad1de2	19635953	50002844	PA	FALSE	FRONTAL	FALSE	TRUE	FALSE	FALSE	FALSE	FALSE
eacf0951-5d52ec44-0d893fd1-5ba89ab8-e8d133ea	19635953	50002844	LL	FALSE	LATERAL	FALSE	TRUE	FALSE	FALSE	FALSE	FALSE
da83b31e-feadf184-10674c6f-1939582e-8ad3a1f9	14314586	50002949	PA	FALSE	FRONTAL	FALSE	TRUE	FALSE	FALSE	TRUE	FALSE
e07bab6c-9d858169-43e4dcb4-1004dbf8-5ec7bbf9	14314586	50002949	LATERAL	FALSE	LATERAL	FALSE	TRUE	FALSE	FALSE	FALSE	FALSE
01b1eecf-7b2ef75f-62a420ba-50abbf6c-31f68583	12868507	50002970	AP	FALSE	FRONTAL	FALSE	TRUE	FALSE	FALSE	FALSE	FALSE
14866f56-2684bd69-5f7c895a-5cb01d19-0e37ab3c	12868507	50002970	AP	FALSE	FRONTAL	FALSE	TRUE	FALSE	FALSE	FALSE	FALSE
f8df62f9-fce28d24-d3ee796c-ff9ca13b-239e7587	13165314	50003001	PA	FALSE	FRONTAL	FALSE	TRUE	FALSE	FALSE	FALSE	FALSE
816edad2-f0df0904-073390d1-e73a040f-774dad9b	13165314	50003001	LL	FALSE	LATERAL	FALSE	TRUE	FALSE	FALSE	FALSE	FALSE
1f4bd3f2-e6d9cf17-08715c87-1843ac56-956331c7	12852795	50003036	PA	FALSE	FRONTAL	FALSE	TRUE	FALSE	FALSE	FALSE	FALSE
cb33628c-324023f3-289b6e31-16e3d5f2-d1bbeff5	12852795	50003036	LATERAL	FALSE	LATERAL	FALSE	TRUE	FALSE	FALSE	FALSE	FALSE
69438681-43e0962a-6869790b-c0e0803f-34577ae0	15906662	50003120	AP	FALSE	FRONTAL	FALSE	TRUE	FALSE	FALSE	FALSE	FALSE
8e3215b8-42aa1d56-1abf4118-10e4ad01-10b9e54a	19472091	50003124	AP	FALSE	FRONTAL	FALSE	TRUE	FALSE	FALSE	FALSE	FALSE
b08deafb-e99fd7f8-0d86cf1c-41aa9350-b2644b50	19472091	50003124	AP	FALSE	FRONTAL	FALSE	TRUE	FALSE	FALSE	FALSE	FALSE
6b951db3-e9f10430-b32569ef-eaf23ec0-ae7110c2	15010729	50003220	PA	FALSE	FRONTAL	FALSE	TRUE	FALSE	FALSE	FALSE	FALSE
de42097b-acc5d7e9-615efa7b-f265a8a0-058883a9	15010729	50003220	LATERAL	FALSE	LATERAL	FALSE	TRUE	FALSE	FALSE	FALSE	FALSE
3d1995e0-fe01393c-ea34196c-7a7689ee-12622c0f	19578341	50003313	PA	FALSE	FRONTAL	FALSE	TRUE	FALSE	FALSE	FALSE	TRUE
88840f9f-0c93e31d-255cf7c0-ab483e70-59632ecc	19578341	50003313	LATERAL	FALSE	LATERAL	FALSE	TRUE	FALSE	FALSE	FALSE	FALSE
b539801b-95313d8f-33b29335-a9057bf8-f20b8f91	11434374	50003315	AP	FALSE	FRONTAL	FALSE	TRUE	FALSE	FALSE	FALSE	FALSE
a170b032-768dac7b-1b91978d-56e08f08-6b5c5106	11171243	50003320	PA	FALSE	FRONTAL	FALSE	TRUE	FALSE	FALSE	FALSE	FALSE
c4e201c2-2990c160-f466189b-45c9f531-ade5a1d5	11171243	50003320	LATERAL	FALSE	LATERAL	FALSE	TRUE	FALSE	FALSE	FALSE	FALSE
84f5bca0-652d415a-02822dc7-bc47a867-6b58ec73	13192445	50003359	PA	FALSE	FRONTAL	FALSE	TRUE	FALSE	FALSE	FALSE	FALSE
ae344f7c-2ffad83d-4eb9da67-7e677ff5-705d685b	13192445	50003359	LATERAL	FALSE	LATERAL	FALSE	TRUE	FALSE	FALSE	FALSE	FALSE
a7dd9040-6a81d1a6-d610788c-d3dc434a-c023e7b7	12043836	50003428	PA	FALSE	FRONTAL	FALSE	TRUE	FALSE	FALSE	FALSE	FALSE
1abcab3c-7520fdda-18b89790-32517fbb-83794f4d	12043836	50003428	LL	FALSE	LATERAL	FALSE	TRUE	FALSE	FALSE	FALSE	FALSE
ce6b7469-6050f795-6611ece5-f90733ca-144e6260	12330994	50003460	AP	FALSE	FRONTAL	FALSE	TRUE	FALSE	FALSE	FALSE	FALSE
3f8189de-c06c573c-0f7476f8-54e8ed70-020f4109	18703657	50003542	PA	FALSE	FRONTAL	FALSE	TRUE	FALSE	FALSE	FALSE	FALSE
0ba826a9-bbe5ac92-f9cd5d18-026097dc-e479b7fe	18703657	50003542	LATERAL	FALSE	LATERAL	FALSE	TRUE	FALSE	FALSE	FALSE	FALSE
f3194b02-d01d5571-48f9cae7-adc3686f-11dd70fc	15545381	50003599	PA	FALSE	FRONTAL	FALSE	TRUE	FALSE	FALSE	FALSE	FALSE
999e0ce0-d904d2cf-951ea23e-fbc74232-0d16f8ae	15545381	50003599	LL	FALSE	LATERAL	FALSE	TRUE	FALSE	FALSE	FALSE	FALSE
b9a77484-2a4808d1-81f6a2ed-ab8a7fca-0c0cb2cc	10076958	50003651	PA	FALSE	FRONTAL	FALSE	TRUE	FALSE	FALSE	FALSE	FALSE
dced69ff-242917b6-c74399f3-8e07d2c0-90fc05ee	10076958	50003651	PA	FALSE	FRONTAL	FALSE	TRUE	FALSE	FALSE	FALSE	FALSE
1d996fbf-2d7eed9e-5c2aa19a-5f2bd036-4ad9858b	10076958	50003651	LATERAL	FALSE	LATERAL	FALSE	TRUE	FALSE	TRUE	FALSE	FALSE
c5e0182b-436be488-dc7c03a1-73f4038b-97edf019	16394447	50003676	PA	FALSE	FRONTAL	FALSE	TRUE	FALSE	FALSE	TRUE	FALSE
82ef30c6-e4740883-7070d531-ec25f098-dd1b3f4e	16394447	50003676	LATERAL	FALSE	LATERAL	FALSE	TRUE	FALSE	FALSE	FALSE	FALSE
3dcb6c5f-58f93d6a-8c4a3b70-b34e3131-823c2b08	13752954	50003718	PA	FALSE	FRONTAL	FALSE	TRUE	FALSE	FALSE	FALSE	FALSE
a6b66941-add4e147-d003b102-886416e8-ad724f44	13752954	50003718	LATERAL	FALSE	LATERAL	FALSE	TRUE	FALSE	FALSE	FALSE	FALSE
4315eb8c-6ab980da-05c6321f-3c1b4049-e88bf35c	18699864	50003755	PA	FALSE	FRONTAL	FALSE	TRUE	FALSE	FALSE	FALSE	FALSE
371607a8-16c45526-b8e74381-02d93e76-50f64289	18699864	50003755	LATERAL	FALSE	LATERAL	FALSE	TRUE	FALSE	FALSE	FALSE	FALSE
92ab9599-fcd2badf-0ab51699-2dbfaa22-18efdd7b	14365589	50003805		FALSE	FRONTAL	FALSE		FALSE	FALSE	FALSE	FALSE
296b843c-e4b25667-208a1769-493c4078-1a0538ff	14365589	50003805	LL	FALSE	LATERAL	FALSE	TRUE	FALSE	FALSE	FALSE	FALSE
f951e2bb-cffce350-91a3a8df-7d8399b2-3a2b3165	14365589	50003805	LL	FALSE	LATERAL	FALSE	TRUE	FALSE	FALSE	FALSE	FALSE
fe08fc67-db312763-871c51bb-875925a1-96a38d9c	19305450	50003809	PA	FALSE	FRONTAL	FALSE	TRUE	FALSE	FALSE	FALSE	FALSE
aef3889b-8f1f9a46-382d0736-9ec9113e-c43372ba	19305450	50003809	LATERAL	FALSE	LATERAL	FALSE	TRUE	FALSE	FALSE	FALSE	FALSE
1c4e4e42-c4031147-5c2f8e3b-01eee579-a12b0062	15146002	50003840	AP	FALSE	FRONTAL	FALSE	TRUE	FALSE	FALSE	FALSE	FALSE
dee7955e-fa3a9abd-593808d5-0a017915-6d8c3ecb	10745469	50003973	AP	FALSE	FRONTAL	FALSE	TRUE	FALSE	FALSE	FALSE	FALSE
12bb1c19-13fddbb0-97a12ad8-351b12f5-a016fadd	15497723	50004121	AP	FALSE	FRONTAL	FALSE	TRUE	FALSE	FALSE	FALSE	FALSE
08eb0c93-4cd58454-0669a604-c89aa5a1-6269d526	14185804	50004171	AP	FALSE	FRONTAL	FALSE	TRUE	FALSE	FALSE	FALSE	FALSE
309941ea-35652902-c50656ca-bd47604c-2a293eb4	14185804	50004171	AP	FALSE	FRONTAL	FALSE	TRUE	FALSE	FALSE	FALSE	FALSE
828bfe70-68fec05b-5ec78b89-fd428c2d-70c575a4	11870124	50004177	PA	FALSE	FRONTAL	FALSE	TRUE	FALSE	FALSE	FALSE	FALSE
b87b745f-e5983a70-1d981920-89eda8a5-bb898fda	11870124	50004177	LATERAL	TRUE	LATERAL	FALSE	TRUE	FALSE	TRUE	FALSE	FALSE
ed8adf6f-8f4b0118-12b374f6-65212496-b973007d	11870124	50004177	LATERAL	FALSE	LATERAL	FALSE	TRUE	FALSE	FALSE	FALSE	FALSE
f95fc888-2d4f816a-75f25781-cb98fbad-244f3665	11723732	50004215		FALSE	FRONTAL	FALSE		FALSE	FALSE	FALSE	FALSE
905bc00c-600cc9f2-fb7e6b7b-4540dd94-9af59d73	11723732	50004215		FALSE	LATERAL	FALSE		FALSE	FALSE	FALSE	FALSE
957da5f3-06d09143-9713b4e0-88f4d192-acf8f771	11407099	50004217	PA	FALSE	FRONTAL	FALSE	TRUE	FALSE	FALSE	FALSE	FALSE
6d2fd38c-34c623bc-9cf36b6c-fad72850-6257375c	11407099	50004217	LATERAL	FALSE	LATERAL	FALSE	TRUE	FALSE	FALSE	FALSE	FALSE
9227f0b3-93a49ec3-f9e9a349-773e5c30-752174e0	17989593	50004366	PA	FALSE	FRONTAL	FALSE	TRUE	FALSE	FALSE	FALSE	FALSE
54279b0e-9c114584-75c59fe8-bbe91ddd-90c32de9	17989593	50004366	LATERAL	FALSE	LATERAL	FALSE	TRUE	FALSE	FALSE	FALSE	FALSE
a8e549c2-8901a79e-fd1543cb-138a85c5-2b44c627	11900721	50004502	AP	FALSE	FRONTAL	FALSE	TRUE	FALSE	FALSE	FALSE	FALSE
1572b49c-4b3a17ad-64d3b940-16e4d683-ef225bb9	16081819	50004606	PA	FALSE	FRONTAL	FALSE	TRUE	FALSE	FALSE	FALSE	FALSE
94b757fd-8cd794dd-9918d906-227ecf12-a4987479	16081819	50004606	LL	FALSE	LATERAL	FALSE	TRUE	FALSE	FALSE	FALSE	FALSE
aa44ade8-4bff9918-9fe41c0f-fa1f0df0-65a2bbd1	11761571	50004622	AP	FALSE	FRONTAL	FALSE	TRUE	FALSE	FALSE	FALSE	FALSE
60dd7b47-6c37c7ea-90d24e81-458512d4-81a70e36	13425736	50004646	PA	FALSE	FRONTAL	FALSE	TRUE	FALSE	FALSE	FALSE	FALSE
00ecbd70-5e63bfab-c7faac79-62d93b61-b2bfb81b	13425736	50004646	LATERAL	FALSE	LATERAL	FALSE	TRUE	FALSE	FALSE	FALSE	FALSE
1c2c39b2-9e7dfd3f-ac1c3eff-aaf7ad0a-d27b7bed	15479539	50004840	AP	FALSE	FRONTAL	FALSE	TRUE	FALSE	FALSE	FALSE	FALSE
1eb9a5f1-716c8081-fad43134-2ab794c2-7cc565fd	11287191	50004887	AP	FALSE	FRONTAL	FALSE	TRUE	FALSE	FALSE	FALSE	FALSE
fec382d2-96ec6c2c-22b26d3f-07264069-5a47d192	11287191	50004887	LATERAL	FALSE	LATERAL	FALSE	TRUE	FALSE	FALSE	FALSE	FALSE
67f32531-8eb35275-53b222ef-d343cf09-45c66da6	10714590	50004904	AP	FALSE	FRONTAL	FALSE	TRUE	FALSE	FALSE	FALSE	FALSE
81cbe6ce-e7fd7d33-a907819a-65cfaca2-9fd6c7c6	10714590	50004904	LATERAL	FALSE	LATERAL	FALSE	TRUE	FALSE	FALSE	FALSE	FALSE
4914c8af-23e7a19e-260ccbcf-a2e08f87-02202b4e	19419360	50004974	PA	FALSE	FRONTAL	FALSE	TRUE	FALSE	FALSE	FALSE	FALSE
37c2f6c3-9b185c75-68e76677-753b621e-945bf60f	19419360	50004974	LATERAL	FALSE	LATERAL	FALSE	TRUE	FALSE	FALSE	FALSE	FALSE
8fae0add-8696dbac-9f4d2a20-8d775f25-86b72ebc	16380234	50005053	PA	FALSE	FRONTAL	FALSE	TRUE	FALSE	FALSE	TRUE	FALSE
8ffa1478-70d3a1b9-b6e82ce4-fa73f543-38508c7e	16380234	50005053	LL	FALSE	LATERAL	FALSE	TRUE	FALSE	FALSE	FALSE	FALSE
e671a1ca-a4bd4030-81234308-1c2747ee-c55f5589	13557753	50005118	PA	FALSE	FRONTAL	FALSE	TRUE	FALSE	FALSE	FALSE	FALSE
5e99275a-28cc07ad-6e8e602c-35835252-62d17f63	13557753	50005118	LATERAL	FALSE	LATERAL	FALSE	TRUE	FALSE	FALSE	FALSE	FALSE
2802a474-4831b73e-bb156643-b08da248-58b0bf0e	11318588	50005140	AP	FALSE	FRONTAL	FALSE	TRUE	FALSE	FALSE	FALSE	FALSE
c28dcc5f-9411e6d2-fed8e515-c47972bb-f426b7b5	11318588	50005140	AP	FALSE	FRONTAL	FALSE	TRUE	FALSE	FALSE	FALSE	FALSE
3fd32199-97835010-e4823a07-bc479108-4a7dc16c	16751740	50005199	AP	FALSE	FRONTAL	FALSE	TRUE	FALSE	FALSE	FALSE	FALSE
cf8ee3e9-8bfa89e4-f7123109-f9cdfbe8-f5bd2149	16751740	50005199	AP	FALSE	FRONTAL	FALSE	TRUE	FALSE	FALSE	FALSE	FALSE
8a6cd188-9123fe70-d51cb9be-9d706b73-42482666	12638705	50005346	AP	FALSE	FRONTAL	FALSE	TRUE	FALSE	FALSE	FALSE	FALSE
00390e36-1635b0ed-7c9d8588-a08fa89a-63c4b00f	12638705	50005346	LL	FALSE	LATERAL	FALSE	TRUE	FALSE	FALSE	FALSE	FALSE
7fb5e30e-d637e868-cea857fa-92bace87-54259756	17104231	50005381	PA	FALSE	FRONTAL	FALSE	TRUE	FALSE	FALSE	FALSE	FALSE
6922aa2b-1ebf5d1a-2c95e29a-eadbb3b2-6f59e8eb	17104231	50005381	LATERAL	FALSE	LATERAL	FALSE	TRUE	FALSE	FALSE	FALSE	FALSE
0bd3fd4d-b2f6f93e-e5808983-50a98c4f-1071f7ac	12821893	50005383	AP	FALSE	FRONTAL	FALSE	TRUE	FALSE	FALSE	FALSE	FALSE
99ac415e-2af45d36-675118b1-1e93cac8-ca862eab	15209552	50005491	AP	FALSE	FRONTAL	FALSE	TRUE	FALSE	FALSE	FALSE	FALSE
61231692-a161271e-994fe133-5c3ea9ac-15d033b3	18305480	50005497	AP	FALSE	FRONTAL	FALSE	TRUE	FALSE	FALSE	FALSE	FALSE
21c53be5-ff5149c9-3254f4f7-bb8755dd-9cc1a75a	16748496	50005579	AP	FALSE	FRONTAL	FALSE	TRUE	FALSE	FALSE	FALSE	FALSE
6053ddd3-0f8b6110-8d39dcc5-07a0d248-672b2571	16748496	50005579	LATERAL	FALSE	LATERAL	FALSE	TRUE	FALSE	FALSE	FALSE	FALSE
96294ccf-b595c27d-aaec8fd7-074a8b51-c08b8c7a	16748496	50005579	LATERAL	FALSE	LATERAL	FALSE	TRUE	FALSE	FALSE	FALSE	FALSE
eb297ae9-801aa64f-98bded82-e915cb44-3d3b7a8e	12456080	50005580	AP	FALSE	FRONTAL	FALSE	TRUE	FALSE	FALSE	FALSE	FALSE
e4fd60d0-10191547-66dee9f7-a6fcbde7-abcb658c	18114671	50005590		FALSE	FRONTAL	FALSE		FALSE	FALSE	FALSE	FALSE
22415aa8-92434ebc-a9815ab5-2efb34e9-df4dd1e7	18114671	50005590		FALSE	LATERAL	FALSE		FALSE	FALSE	FALSE	FALSE
c51ef0a5-58607830-eda28e8b-120947b2-189a78e7	13697952	50005608		FALSE	FRONTAL	FALSE		FALSE	FALSE	FALSE	FALSE
ed085e7e-64291889-765925ab-45ae6661-7969138c	13697952	50005608		FALSE	LATERAL	FALSE		FALSE	FALSE	FALSE	FALSE
a8ed6baf-f619c52f-6f83fc3b-d96e2e5d-70faff1e	10996711	50005665	AP	FALSE	FRONTAL	FALSE	TRUE	FALSE	FALSE	FALSE	FALSE
69ce03c6-74039349-39a8d33b-1695543c-7ed6984c	17583585	50005685	AP	FALSE	FRONTAL	FALSE	TRUE	FALSE	FALSE	FALSE	FALSE
35399896-f012f877-3fe939ed-7b1a12c6-6fb1929a	13306211	50005697	AP	FALSE	FRONTAL	FALSE	TRUE	FALSE	FALSE	FALSE	FALSE
488104c3-cda4a857-4215ea1d-b92e3749-5ed638b8	13306211	50005697	LATERAL	FALSE	LATERAL	FALSE	TRUE	FALSE	FALSE	FALSE	FALSE
3024aa8e-d5186256-16f09d11-114f1602-d63a045a	15906836	50005748	AP	FALSE	FRONTAL	FALSE	TRUE	FALSE	FALSE	FALSE	FALSE
86b1df95-19099b72-ff759029-c8279ae8-182d37ea	15147091	50005755	AP	FALSE	FRONTAL	FALSE	TRUE	FALSE	FALSE	FALSE	FALSE
062bbd2d-02b63515-2588aac4-533ec240-3b73cc08	15147091	50005755	LATERAL	FALSE	LATERAL	FALSE	TRUE	FALSE	FALSE	FALSE	FALSE
1c094c85-b82e1585-87749d16-3bf85c88-334e6160	11585363	50005784	PA	FALSE	FRONTAL	FALSE	TRUE	FALSE	FALSE	FALSE	FALSE
c660e61a-b2e3ec61-15f34b74-0c05f3c4-7c691c0c	11585363	50005784	LATERAL	FALSE	LATERAL	FALSE	TRUE	FALSE	FALSE	FALSE	FALSE
174999c0-0acff76e-4e8ce00a-df61ca75-d721632d	11041336	50005803	AP	FALSE	FRONTAL	FALSE	TRUE	FALSE	FALSE	FALSE	FALSE
aed2da68-3c268f78-82fe0335-1042ab2e-70adb885	15650383	50005811	AP	FALSE	FRONTAL	FALSE	TRUE	FALSE	FALSE	FALSE	FALSE
0745b737-82dfdf08-5001d61e-ef7e0ac8-d7cbcd06	14781060	50005834	AP	FALSE	FRONTAL	FALSE	TRUE	FALSE	FALSE	FALSE	FALSE
0b09373e-3281b2e0-206904d5-b69f7105-2e34e12c	11380379	50005852	AP	FALSE	FRONTAL	FALSE	TRUE	FALSE	FALSE	FALSE	FALSE
dc800ed6-1712885e-55a159c7-5a737e6c-b229ca2b	11380379	50005852	LATERAL	FALSE	LATERAL	FALSE	TRUE	FALSE	FALSE	FALSE	FALSE
0e3aa655-295682b8-b33b3258-1e16ed84-76df24d7	18273682	50005947	PA	FALSE	FRONTAL	FALSE	TRUE	FALSE	FALSE	FALSE	FALSE
c77bc473-e2f19b5e-4ae64669-870f57a7-7a0bb5fe	18273682	50005947	PA	FALSE	FRONTAL	FALSE	TRUE	FALSE	FALSE	FALSE	FALSE
ebf0eb02-d5a3b243-4a588bf3-703f0c50-8fec97c3	18273682	50005947	LATERAL	FALSE	LATERAL	FALSE	TRUE	FALSE	FALSE	FALSE	FALSE
a5d2452c-db89fc5f-7aa39a98-6db4611b-ea1eacfa	12393609	50006009	AP	FALSE	FRONTAL	FALSE	TRUE	FALSE	FALSE	FALSE	FALSE
e10dd931-6dadbb76-c9257728-b93054e1-7d0fe827	12001709	50006012	AP	FALSE	FRONTAL	FALSE	TRUE	FALSE	FALSE	FALSE	FALSE
7b0c07d9-6d4ec0ee-d383df1d-7fca3abd-23d69c86	10819468	50006048	PA	FALSE	FRONTAL	FALSE	TRUE	FALSE	FALSE	FALSE	FALSE
b835905a-1dd48bd5-98c5e9d8-4858267d-0b30e282	10819468	50006048	LL	FALSE	LATERAL	FALSE	TRUE	FALSE	FALSE	FALSE	FALSE
01488197-22a03e69-20fe21f7-b518f4d7-c014d24f	17694075	50006119	AP	FALSE	FRONTAL	FALSE	TRUE	FALSE	FALSE	FALSE	FALSE
fae20bc3-b181afcb-bc560389-b2ce7127-d4321dca	16483081	50006130	AP	FALSE	FRONTAL	FALSE	TRUE	FALSE	FALSE	FALSE	FALSE
215573a2-5ef2358f-92f6ace2-678a5f73-87208177	18209510	50006142	AP	FALSE	FRONTAL	FALSE	TRUE	FALSE	FALSE	FALSE	FALSE
5f351a0e-b844d1a4-8a35b1f0-58209f09-11ac4aa9	18209510	50006142	AP	FALSE	FRONTAL	FALSE	TRUE	FALSE	FALSE	FALSE	FALSE
9a3c8563-e0706d1d-cd04ba57-a4ad81ae-4f110c57	18209510	50006142	AP	FALSE	FRONTAL	FALSE	TRUE	FALSE	FALSE	FALSE	FALSE
8fd3865a-6f4d8800-e6fc1b0f-2245e255-ed7c2c67	19733031	50006228	PA	FALSE	FRONTAL	FALSE	TRUE	FALSE	FALSE	TRUE	FALSE
c9bf7845-34f0c922-04624164-b0152f87-1c506009	19733031	50006228	LATERAL	FALSE	LATERAL	FALSE	TRUE	FALSE	FALSE	FALSE	FALSE
f1bcacf6-85ce7ccd-28bc34f2-e5c26002-8bca626c	10103748	50006246	AP	FALSE	FRONTAL	FALSE	TRUE	FALSE	FALSE	FALSE	FALSE
4337c34f-78787397-73beb282-61cc25da-b72a6213	16898765	50006260	AP	FALSE	FRONTAL	FALSE	TRUE	FALSE	FALSE	FALSE	FALSE
21d55c60-f71e9242-7d3e79d3-6a758bac-54e2e217	16898765	50006260	LATERAL	FALSE	LATERAL	FALSE	TRUE	FALSE	FALSE	FALSE	FALSE
a75766a5-06400696-3995b59b-bb5ee23e-c93c2cbf	12989005	50006269	AP	FALSE	FRONTAL	FALSE	TRUE	FALSE	FALSE	FALSE	FALSE
59dc00a8-9124aa7b-76c3b0ec-c81dd76e-11208f2a	15338909	50006281	AP	FALSE	FRONTAL	FALSE	TRUE	FALSE	FALSE	FALSE	FALSE
79cf1602-49f705c3-94247251-9e5b7545-240d58a0	15338909	50006281	LATERAL	FALSE	LATERAL	FALSE	TRUE	FALSE	FALSE	FALSE	FALSE
15eab664-72ad61f1-ea8f403e-178f55dd-16f9970d	18718830	50006282	PA	FALSE	FRONTAL	FALSE	TRUE	FALSE	FALSE	FALSE	FALSE
3b6f5d71-f951fca9-e3c2b362-b9efb6ef-a129755d	18718830	50006282	PA	FALSE	FRONTAL	FALSE	TRUE	FALSE	FALSE	FALSE	FALSE
50033b8c-b7860bd7-7fb1eb58-b549ce99-0a77f08c	18718830	50006282	LATERAL	FALSE	LATERAL	FALSE	TRUE	FALSE	FALSE	FALSE	FALSE
d4d6aa16-69058e24-324b32b7-3e27db0e-895624aa	13411236	50006427	AP	FALSE	FRONTAL	FALSE	TRUE	FALSE	FALSE	FALSE	FALSE
aae49f1d-96c75a9b-366067e5-66dc2d41-aac48503	16290929	50006478		FALSE	FRONTAL	FALSE		FALSE	FALSE	FALSE	FALSE
180aecd7-95474e5a-4096186a-27e11ef8-d3c346cd	14527555	50006484	AP	FALSE	FRONTAL	FALSE	TRUE	FALSE	FALSE	FALSE	FALSE
935f7134-4b1ee981-2afab4ac-d65b2563-50c95d3d	14527555	50006484	AP	FALSE	FRONTAL	FALSE	TRUE	FALSE	FALSE	FALSE	FALSE
34177ad6-a3ef6c27-11977cb6-cdd62cd2-2ccbd36f	14704726	50006492	PA	FALSE	FRONTAL	FALSE	TRUE	FALSE	FALSE	FALSE	FALSE
d07e0dc7-57f5c580-4757250d-3e5840e6-d6ea1d76	14704726	50006492	LATERAL	FALSE	LATERAL	FALSE	TRUE	FALSE	FALSE	FALSE	FALSE
06b6a3e0-208c063d-2c0b4f80-9348ff49-d46e8591	15658321	50006562	PA	FALSE	FRONTAL	FALSE	TRUE	FALSE	FALSE	FALSE	FALSE
643dcfc3-df3d87ec-c5b390e2-4483ada9-b37c922f	15658321	50006562	PA	FALSE	FRONTAL	FALSE	TRUE	FALSE	FALSE	FALSE	FALSE
22af58d7-30892703-e9699647-89e52ade-df1be193	15658321	50006562	LATERAL	FALSE	LATERAL	FALSE	TRUE	FALSE	FALSE	FALSE	FALSE
aa2dfb95-5434fea1-efe2799d-6f7572fe-25da3801	15526102	50006572	PA	FALSE	FRONTAL	FALSE	TRUE	FALSE	FALSE	FALSE	FALSE
732a4bcf-87335ede-6309e8ca-8c97decb-e83499bb	15526102	50006572	LATERAL	FALSE	LATERAL	FALSE	TRUE	FALSE	FALSE	FALSE	FALSE
ef10b0f6-f6c8cb99-b54ce0f3-70301879-11acfc26	15526102	50006572	LATERAL	FALSE	LATERAL	FALSE	TRUE	FALSE	FALSE	FALSE	FALSE
658bb12e-02677461-27700fa6-b292106f-0bdebee9	18164811	50006578	AP	FALSE	FRONTAL	FALSE	TRUE	FALSE	FALSE	FALSE	FALSE
931e882f-4926bc26-ac9f7011-316ea5a0-1b493cd4	11127357	50006596	AP	FALSE	FRONTAL	FALSE	TRUE	FALSE	FALSE	FALSE	FALSE
c268211c-ce423d96-d7d9319a-77486477-18573093	18029170	50006633	AP	FALSE	FRONTAL	FALSE	TRUE	FALSE	FALSE	FALSE	FALSE
1cec008a-de9e0418-f3685c9b-8a24cc0e-dd342920	18172758	50006811	AP	FALSE	FRONTAL	FALSE	TRUE	FALSE	FALSE	FALSE	FALSE
1d14c5d2-8b93abcd-a0e18747-60b0aae5-ea6bde50	18172758	50006811	AP	FALSE	FRONTAL	FALSE	TRUE	FALSE	FALSE	FALSE	FALSE
8e3e1eb8-c8351a56-3159a7ce-d2f4986c-763338a9	11055094	50006841	PA	FALSE	FRONTAL	FALSE	TRUE	FALSE	FALSE	FALSE	FALSE
6f3b2f7f-6a664aae-0cec4f22-9e84014d-ce3adcca	11055094	50006841	LATERAL	FALSE	LATERAL	FALSE	TRUE	FALSE	FALSE	FALSE	FALSE
8e43dae5-7a447acc-cc8c9ea3-da80afb4-d150f533	18414625	50006862	PA	FALSE	FRONTAL	FALSE	TRUE	FALSE	FALSE	FALSE	FALSE
14b4a860-a6b5ba18-767ddf69-b2f92132-34620d6b	18414625	50006862	LATERAL	FALSE	LATERAL	FALSE	TRUE	FALSE	FALSE	FALSE	FALSE
2c3b1520-07cd7276-5c88596f-43c64c70-bef170e3	16030116	50006881	PA	FALSE	FRONTAL	FALSE	TRUE	FALSE	FALSE	TRUE	FALSE
93ccb2bb-729c06c8-9d1733c1-08101b3f-7e528bb2	16030116	50006881	LL	FALSE	LATERAL	FALSE	TRUE	FALSE	FALSE	FALSE	FALSE
420d5ca5-2e5c1dc2-d0399e2f-5da8b1aa-1e52320c	16993562	50006884		FALSE	FRONTAL	FALSE		FALSE	FALSE	FALSE	FALSE
b64e5461-3f7e29d9-4f1d916a-f4fdafe4-69a33deb	16993562	50006884	LL	FALSE	LATERAL	FALSE	TRUE	FALSE	FALSE	FALSE	FALSE
1120fe0f-c22814db-68fd16b4-0e32e077-a2bdda67	16337817	50006915	AP	FALSE	FRONTAL	FALSE	TRUE	FALSE	FALSE	FALSE	FALSE
85ec0824-2477632a-1d52027a-e5f7d7d2-54c94f9d	15880873	50006957	AP	FALSE	FRONTAL	FALSE	TRUE	FALSE	FALSE	FALSE	FALSE
6f19a478-e14e81e9-695bd27d-4976b33b-7d461f8e	11221752	50007043	PA	FALSE	FRONTAL	FALSE	TRUE	FALSE	FALSE	FALSE	FALSE
f03fb2e9-857e2cf5-2e49e399-0267807c-90da8c85	11221752	50007043	LATERAL	FALSE	LATERAL	FALSE	TRUE	FALSE	FALSE	FALSE	FALSE
0bede843-fb206f29-00164a36-bc20ed72-38f9b81e	18227775	50007138		FALSE	FRONTAL	FALSE		FALSE	FALSE	FALSE	FALSE
9a79c5df-414fb0a4-7d48ef83-057b833b-1976e6e9	11750559	50007210	AP	FALSE	FRONTAL	FALSE	TRUE	FALSE	FALSE	FALSE	FALSE
a7b829ed-068bbf6f-5ab66c25-6d0d1fc3-a1314d1c	11750559	50007210	AP	FALSE	FRONTAL	FALSE	TRUE	FALSE	FALSE	FALSE	FALSE
e845d4c8-e98b7a15-331faabc-9da2925b-e912f466	19664531	50007212	AP	FALSE	FRONTAL	FALSE	TRUE	FALSE	FALSE	FALSE	FALSE
3a34210f-57dea3bb-f37dcca3-549c1610-93f5fe02	19430776	50007299	AP	FALSE	FRONTAL	FALSE	TRUE	FALSE	FALSE	FALSE	FALSE
b5f405fb-36876897-aee19743-f4214487-bd00073b	19998330	50007325	AP	FALSE	FRONTAL	FALSE	TRUE	FALSE	FALSE	FALSE	FALSE
0f912482-2b2e556f-b46d9fe7-adfbdc5e-ddf768b7	19361390	50007391	PA	FALSE	FRONTAL	FALSE	TRUE	FALSE	FALSE	FALSE	FALSE
efd04d5b-a630a397-1db41246-41effd78-94f27b0d	19361390	50007391	LL	FALSE	LATERAL	FALSE	TRUE	FALSE	FALSE	FALSE	FALSE
90513c20-62e094bf-422f0506-752ae89e-dd0cbe32	13568398	50007410	AP	FALSE	FRONTAL	FALSE	TRUE	FALSE	FALSE	FALSE	FALSE
74e23b1b-54edf63c-0e259346-45ad32ee-89416df5	12135489	50007411	PA	FALSE	FRONTAL	FALSE	TRUE	FALSE	FALSE	TRUE	FALSE
54972057-74758959-7d5097e0-163125ce-3d14f761	12135489	50007411	LL	FALSE	LATERAL	FALSE	TRUE	FALSE	FALSE	FALSE	FALSE
95f612dc-a504a9fb-2154f68c-4ddde384-49140aa9	15972718	50007550	AP	FALSE	FRONTAL	FALSE	TRUE	FALSE	FALSE	FALSE	FALSE
45d34f58-4fc0ebe7-f41098d3-b01576e3-fa154f39	15972718	50007550	LATERAL	FALSE	LATERAL	FALSE	TRUE	FALSE	FALSE	FALSE	FALSE
3ba23699-7f25fb21-cd313d68-424da803-deaf56d9	11158326	50007556	AP	FALSE	FRONTAL	FALSE	TRUE	FALSE	FALSE	FALSE	FALSE
5530d9e2-0ddc5008-4472c8d5-588af08d-158af0a2	18495028	50007595	PA	FALSE	FRONTAL	FALSE	TRUE	FALSE	FALSE	TRUE	FALSE
3a4aea47-2030c9bc-a8875793-1bf91521-795c0af9	18495028	50007595	LATERAL	FALSE	LATERAL	FALSE	TRUE	FALSE	FALSE	FALSE	FALSE
424e3b41-1c7397b6-97cc3264-05be7dde-103d9160	19511048	50007625	PA	FALSE	FRONTAL	FALSE	TRUE	FALSE	FALSE	FALSE	FALSE
e541b009-7b89c34e-fb8156b8-d13e3509-4725a84b	19511048	50007625	LATERAL	FALSE	LATERAL	FALSE	TRUE	FALSE	FALSE	FALSE	FALSE
39348e6d-f24470c5-f11b385c-c3045fd7-1e60ae1d	14932641	50007653	AP	FALSE	FRONTAL	FALSE	TRUE	FALSE	FALSE	FALSE	FALSE
dfad6696-ae51ec86-f3df6071-0e6b5d6e-0bb49bd0	17622330	50007713	PA	FALSE	FRONTAL	FALSE	TRUE	FALSE	FALSE	FALSE	FALSE
f36ff028-a8e1a00a-fcc3cdfa-b0636792-c6f3ea37	17622330	50007713	LL	FALSE	LATERAL	FALSE	TRUE	FALSE	FALSE	FALSE	FALSE
832c81e7-976ab65a-c433851d-a57443e8-add8f64f	13628670	50007812	PA	FALSE	FRONTAL	FALSE	TRUE	FALSE	FALSE	FALSE	TRUE
615e85f9-14844227-cc7c5c59-324ec41e-6ff40dd6	13628670	50007812	LATERAL	FALSE	LATERAL	FALSE	TRUE	FALSE	FALSE	FALSE	FALSE
bfd662d6-1ba24fe3-2a30884f-77fe2f1c-d1ca9f9e	16461460	50007888	AP	FALSE	FRONTAL	FALSE	TRUE	FALSE	FALSE	FALSE	FALSE
9d3faf75-c017d4fd-7732df4e-2aa21e97-b2294174	18217141	50007930	PA	FALSE	FRONTAL	FALSE	TRUE	FALSE	FALSE	FALSE	FALSE
46d6dfe4-51cbf46b-b2fb2318-f982bb2d-524893f0	18217141	50007930	LATERAL	FALSE	LATERAL	FALSE	TRUE	FALSE	FALSE	FALSE	FALSE
74d16338-22ad1854-20066463-36ff4102-af740af7	14946290	50007948	PA	FALSE	FRONTAL	FALSE	TRUE	FALSE	FALSE	FALSE	FALSE
e9a43184-2e8ab4c6-b483045a-cfdf0ad0-233c643b	14946290	50007948	LATERAL	FALSE	LATERAL	FALSE	TRUE	FALSE	FALSE	FALSE	FALSE
2bf59b24-65d6ca93-80fa332b-06500a77-4211d131	16532253	50008034	AP	FALSE	FRONTAL	FALSE	TRUE	FALSE	FALSE	FALSE	FALSE
1bca3646-0a34f08d-38b85e5d-dd8694e8-c9ff351e	16355805	50008128	PA	FALSE	FRONTAL	FALSE	TRUE	FALSE	FALSE	FALSE	TRUE
1b432af5-c5a8d7ca-e9a73f98-5a3f4e0d-943088ce	16355805	50008128	LL	FALSE	LATERAL	FALSE	TRUE	FALSE	FALSE	FALSE	FALSE
51a7f61e-8c892b2d-a140e4f2-20f2f494-a1eea041	17623580	50008188	PA	FALSE	FRONTAL	FALSE	TRUE	FALSE	FALSE	FALSE	FALSE
9baa848a-d863cb41-361b77c8-e60f517c-90638146	17623580	50008188	LATERAL	FALSE	LATERAL	FALSE	TRUE	FALSE	FALSE	FALSE	FALSE
ae293037-1e42503f-139281e0-7b3b4e50-0cebb978	19027367	50008217	AP	FALSE	FRONTAL	FALSE	TRUE	FALSE	FALSE	FALSE	FALSE
249037a7-ca33b9a6-2e535835-e98786b7-1b0a3510	19769211	50008224	AP	FALSE	FRONTAL	FALSE	TRUE	FALSE	FALSE	FALSE	FALSE
992754c2-29329067-d9ece04d-0b650af2-b18daf9b	19769211	50008224	AP	FALSE	FRONTAL	FALSE	TRUE	FALSE	FALSE	FALSE	FALSE
0519d1af-8ee8acd7-d646736a-f33d9acc-0acc5e06	19769211	50008224	LATERAL	FALSE	LATERAL	FALSE	TRUE	FALSE	FALSE	FALSE	FALSE
e8603441-c2f9f3e2-46d5661d-8436cfa1-027e5b5f	19769211	50008224	LATERAL	FALSE	LATERAL	FALSE	TRUE	FALSE	FALSE	FALSE	FALSE
cf1635ad-43b6be44-fb2d1544-0d616419-f130faa0	14644195	50008252	AP	FALSE	FRONTAL	FALSE	TRUE	FALSE	FALSE	FALSE	FALSE
c6c80e05-fd94a53f-a9c923cd-a8a70f57-3a8ff699	15749643	50008255	PA	FALSE	FRONTAL	FALSE	TRUE	FALSE	FALSE	FALSE	FALSE
122657bf-0008e25d-db0d7d11-92df2294-f4a31f5d	15749643	50008255	LATERAL	FALSE	LATERAL	FALSE	TRUE	FALSE	FALSE	FALSE	FALSE
0cd56322-32b42b15-ae68d7b9-cceeaac8-9fc053cb	17405329	50008257	AP	FALSE	FRONTAL	FALSE	TRUE	FALSE	FALSE	FALSE	FALSE
99be4f2d-3060be76-4a7249c6-c9b5b443-a3b116aa	17405329	50008257	AP	FALSE	FRONTAL	FALSE	TRUE	FALSE	FALSE	FALSE	FALSE
29d1f00f-baa2f79a-1660d7c7-cf5b0065-17e28950	15149410	50008330	AP	FALSE	FRONTAL	FALSE	TRUE	FALSE	FALSE	FALSE	FALSE
63f8cf6d-05697037-dea5b095-f9f2ace5-7611dffd	13427502	50008334	AP	FALSE	FRONTAL	FALSE	TRUE	FALSE	FALSE	FALSE	FALSE
b07405cb-2a7d7634-750bd561-3cdbbd92-df7cc9c3	18217747	50008402	PA	FALSE	FRONTAL	FALSE	TRUE	FALSE	FALSE	FALSE	FALSE
80de1047-fe5072d4-463f8b87-3652fb38-b8a97c01	18217747	50008402	LATERAL	FALSE	LATERAL	FALSE	TRUE	FALSE	FALSE	FALSE	FALSE
ddd53625-24c20b12-0c6f47e8-9fd915e1-a2ef6360	18217747	50008402	LATERAL	FALSE	LATERAL	FALSE	TRUE	FALSE	FALSE	FALSE	FALSE
c4e698c2-6336f64f-a016ee4c-7ed93403-65906294	17019236	50008468	PA	FALSE	FRONTAL	FALSE	TRUE	FALSE	FALSE	FALSE	FALSE
5f60d593-a8a89fc4-7bff9ba0-0cad85aa-3f71e657	17019236	50008468	LATERAL	FALSE	LATERAL	FALSE	TRUE	FALSE	FALSE	FALSE	FALSE
84e68e27-bc80b6be-d706cce2-82823b93-3e951ce3	10917306	50008514	AP	FALSE	FRONTAL	FALSE	TRUE	FALSE	FALSE	FALSE	FALSE
a7b87fc3-dd6835f8-3969cd0e-2028eab4-79816856	10917306	50008514	LL	FALSE	LATERAL	FALSE	TRUE	FALSE	FALSE	FALSE	FALSE
4c567e52-c5c1d61f-44abf6b7-cab8550f-7dce2a42	19972172	50008560	AP	FALSE	FRONTAL	FALSE	TRUE	FALSE	FALSE	FALSE	FALSE
67a44d46-35331e5c-24e963b0-6d21f571-1963c243	10225882	50008565		FALSE	FRONTAL	FALSE		FALSE	FALSE	FALSE	FALSE
ebe17fd6-6bd91c02-5d8d4f55-23171b5a-ce2d85ef	16644192	50008568	PA	FALSE	FRONTAL	FALSE	TRUE	FALSE	FALSE	FALSE	FALSE
9c5b81e9-c8fd7a36-cf8faed5-173a3a9a-53ae49ae	16644192	50008568	LATERAL	FALSE	LATERAL	FALSE	TRUE	FALSE	FALSE	FALSE	FALSE
2f108c10-c8669b9a-f7f02e0f-272d2904-dd0b345e	11569093	50008596	PA	FALSE	FRONTAL	FALSE	TRUE	FALSE	FALSE	FALSE	FALSE
5d7c1542-0e986689-16b380fc-7640a95a-8ef99ac8	11569093	50008596	LL	FALSE	LATERAL	FALSE	TRUE	FALSE	FALSE	FALSE	FALSE
125af9bb-cdebf90f-fafe43f6-2405553a-fd7b9cae	10059690	50008601	PA	FALSE	FRONTAL	FALSE	TRUE	FALSE	FALSE	TRUE	FALSE
1b60e9b2-8836eaa2-a1f57f53-7ca3afce-f3fc4169	10059690	50008601	LATERAL	FALSE	LATERAL	FALSE	TRUE	FALSE	FALSE	FALSE	FALSE
6d6cf311-245ce098-59a6157e-1eaef96f-a6e946bd	18431053	50008613	AP	FALSE	FRONTAL	FALSE	TRUE	FALSE	FALSE	FALSE	FALSE
24c1e03d-811504ba-ab39d2be-6349e94b-5512028b	18655830	50008625	PA	FALSE	FRONTAL	FALSE	TRUE	FALSE	FALSE	FALSE	FALSE
d6267093-2106ea38-82b58420-1bc8916b-c14d1495	18655830	50008625	LL	FALSE	LATERAL	FALSE	TRUE	FALSE	FALSE	FALSE	FALSE
65f1a6fb-a3d1792e-6c803417-44c4ef42-6fd80c1b	17635650	50008656	PA	FALSE	FRONTAL	FALSE	TRUE	FALSE	FALSE	FALSE	FALSE
714eaf15-17316942-bfcca7ad-22c0f5af-82ddf8c5	17635650	50008656	LL	FALSE	LATERAL	FALSE	TRUE	FALSE	FALSE	FALSE	FALSE
9d729598-25dc97c4-f96af4b5-c594de14-5c460eea	15592784	50008664	PA	FALSE	FRONTAL	FALSE	TRUE	FALSE	FALSE	FALSE	FALSE
4f7f2ab1-f5cd42fc-be68f349-4f6a5d84-607ce67b	15592784	50008664	LL	FALSE	LATERAL	FALSE	TRUE	FALSE	FALSE	FALSE	FALSE
227c2416-ecdb7d98-8c6131b7-b7c4287c-6de6d2ba	19665617	50008725	AP	FALSE	FRONTAL	FALSE	TRUE	FALSE	FALSE	FALSE	FALSE
802d878c-0db6907e-9b2e202c-66c810ca-686104cd	19665617	50008725	LATERAL	FALSE	LATERAL	FALSE	TRUE	FALSE	FALSE	FALSE	FALSE
27654fe7-d66a5b9d-8dd7fd11-9768ff1f-4cf92597	14371035	50008829	AP	FALSE	FRONTAL	FALSE	TRUE	FALSE	FALSE	FALSE	FALSE
92fae22e-3bd8fccb-fbdb4828-31e91778-fc0ba559	14930522	50008860	AP	FALSE	FRONTAL	FALSE	TRUE	FALSE	FALSE	FALSE	FALSE
0ece6738-8b8a200b-4b09829f-f47276e6-bb6bb678	11386787	50008881	PA	FALSE	FRONTAL	FALSE	TRUE	FALSE	FALSE	TRUE	FALSE
9f1e92ed-178bf267-c2318a00-0e42df9e-8b789cb3	11386787	50008881	LATERAL	FALSE	LATERAL	FALSE	TRUE	FALSE	FALSE	FALSE	FALSE
a0f499d9-f4f5e621-c18b8e57-3e051a53-5b19a70a	19907026	50008911	AP	FALSE	FRONTAL	FALSE	TRUE	FALSE	FALSE	FALSE	FALSE
13a515c6-fece6bbd-095cc0fd-0dcba3ce-d71c4856	19682346	50008914	AP	FALSE	FRONTAL	FALSE	TRUE	FALSE	FALSE	FALSE	FALSE
2917571b-4fc3287b-b2807d32-4de512bd-eebdcc44	16346972	50008923	AP	FALSE	FRONTAL	FALSE	TRUE	FALSE	FALSE	FALSE	FALSE
70400deb-84e9deda-eadf1caf-7a02c1b9-7b0d2728	11969872	50008959	AP	FALSE	FRONTAL	FALSE	TRUE	FALSE	FALSE	FALSE	FALSE
da48ea12-a638be4e-3f6b2f42-8c8e16c9-a830b6b7	11317529	50009063	PA	FALSE	FRONTAL	FALSE	TRUE	FALSE	FALSE	FALSE	FALSE
3a76e564-65987d02-1705babd-978b8321-bef971dd	11317529	50009063	LATERAL	FALSE	LATERAL	FALSE	TRUE	FALSE	FALSE	FALSE	FALSE
e3189d70-c9ecedb0-58828bc2-37a96818-5eab39ff	14048242	50009152	AP	FALSE	FRONTAL	FALSE	TRUE	FALSE	FALSE	FALSE	FALSE
d34e3527-396bcbe8-367811ec-bdec76c9-96e10f3c	11991602	50009157	AP	FALSE	FRONTAL	FALSE	TRUE	FALSE	FALSE	FALSE	FALSE
45876b97-496466b2-e6498159-373cdac4-34a9d5fd	14707553	50009159	AP	FALSE	FRONTAL	FALSE	TRUE	FALSE	FALSE	FALSE	FALSE
e82feec8-c1f6c54c-f302ef1a-1e7672d4-b0ec4c6e	14707553	50009159	LL	FALSE	LATERAL	FALSE	TRUE	FALSE	FALSE	FALSE	FALSE
5e700edd-7c7ebab6-d008648a-636f7b8b-8c0ec846	11495932	50009208	AP	FALSE	FRONTAL	FALSE	TRUE	FALSE	FALSE	FALSE	FALSE
8de42393-65c959fa-4c3eaa74-2baba535-f6583bcd	11495932	50009208	LATERAL	FALSE	LATERAL	FALSE	TRUE	FALSE	FALSE	FALSE	FALSE
e24b7cce-9e1fa8e7-d444f708-9b57a19d-eae801bd	18249179	50009226	AP	FALSE	FRONTAL	FALSE	TRUE	FALSE	FALSE	FALSE	FALSE
df8e92fe-d8e6dfeb-875de3f9-b2f3ebbb-a9ba2aff	14127345	50009317	PA	FALSE	FRONTAL	FALSE	TRUE	FALSE	FALSE	FALSE	FALSE
b87f3bcb-41a6f089-f07f7ae8-36fad7b9-db865097	14127345	50009317	LATERAL	FALSE	LATERAL	FALSE	TRUE	FALSE	FALSE	FALSE	FALSE
813029b9-39824122-c7073685-3735adc7-601a6e4b	12329981	50009350	AP	FALSE	FRONTAL	FALSE	TRUE	FALSE	FALSE	FALSE	FALSE
cd954e9d-ad89cd0e-bce04ed7-c110a4f2-e2b28647	12329981	50009350	AP	FALSE	FRONTAL	FALSE	TRUE	FALSE	FALSE	FALSE	FALSE
9a241dc9-a8d3a769-46e8a8a8-5cb12a22-174420b4	13620449	50009377	AP	FALSE	FRONTAL	FALSE	TRUE	FALSE	FALSE	FALSE	FALSE
6c2399e2-52d6187c-c7607051-0b392da8-d1dc3cc9	13801250	50009432	PA	FALSE	FRONTAL	FALSE	TRUE	FALSE	FALSE	FALSE	FALSE
a45108ec-5c5b5aed-a4e3d3ab-a7b0d22c-31da99e1	13801250	50009432	LATERAL	FALSE	LATERAL	FALSE	TRUE	FALSE	FALSE	FALSE	FALSE
09074352-bd806efc-984be9bf-37eb81e6-2aba68a3	11675468	50009592		FALSE	FRONTAL	FALSE		FALSE	FALSE	FALSE	FALSE
380e95e3-a7773d0d-13b1a18e-3b5dead3-2c2ec40c	11675468	50009592		FALSE	FRONTAL	FALSE		FALSE	FALSE	FALSE	FALSE
95bfaa0a-5b30357b-ca211f43-958faee8-6ea0b12d	11675468	50009592		FALSE	LATERAL	FALSE		FALSE	FALSE	FALSE	FALSE
9863b430-d235fbf7-1540ac0c-01bb2dda-8f10b5bb	14079811	50009628	PA	FALSE	FRONTAL	FALSE	TRUE	FALSE	FALSE	TRUE	FALSE
fc509bc4-0881e18f-93992530-6db7a8e1-3343feef	14079811	50009628	LATERAL	FALSE	LATERAL	FALSE	TRUE	FALSE	FALSE	FALSE	FALSE
38ddb586-5994a513-d62ce38b-24912ca7-3f695d73	10559377	50009664	AP	FALSE	FRONTAL	FALSE	TRUE	FALSE	FALSE	FALSE	FALSE
01ba22ad-11b31f3b-25c590bc-87e7daa4-2ecd75f4	13719437	50009672	AP	FALSE	FRONTAL	FALSE	TRUE	FALSE	FALSE	FALSE	FALSE
d5b70967-4d8af457-d02af0ff-7fb635bb-ae7e2817	13719437	50009672	LATERAL	FALSE	LATERAL	FALSE	TRUE	FALSE	FALSE	FALSE	FALSE
1f627737-cbfbb555-1f423e85-7045e8e5-ac96b1b6	16973998	50009720	AP	FALSE	FRONTAL	FALSE	TRUE	FALSE	FALSE	FALSE	FALSE
551ff6b3-1c2342f6-64c88a59-1f09ef78-ea799e2c	13870531	50009796	AP	FALSE	FRONTAL	FALSE	TRUE	FALSE	FALSE	FALSE	FALSE
00e6bdd1-4defbe57-e8bb6fe6-2eb224d3-649b71a4	13714199	50009839	PA	FALSE	FRONTAL	FALSE	TRUE	FALSE	FALSE	FALSE	FALSE
934578c3-206f820b-a1aed71e-d3385e95-90567b06	13714199	50009839	LATERAL	FALSE	LATERAL	FALSE	TRUE	FALSE	FALSE	FALSE	FALSE
14d59cc0-e9b8973c-9a57f345-2a7c7abd-870bd866	13251286	50009891	AP	FALSE	FRONTAL	FALSE	TRUE	FALSE	FALSE	FALSE	FALSE
0c7bffbe-09d5e177-767b34eb-9065c147-7aa93161	14014948	50009896	AP	FALSE	FRONTAL	FALSE	TRUE	FALSE	FALSE	FALSE	FALSE
3f32410a-61e506a6-9245682d-32a02c66-27e7df6e	17660131	50009913	AP	FALSE	FRONTAL	FALSE	TRUE	FALSE	FALSE	FALSE	FALSE
dfdb59e6-bcad698a-3d2a9420-c1db0431-3457019d	17660131	50009913	LATERAL	FALSE	LATERAL	FALSE	TRUE	FALSE	FALSE	FALSE	FALSE
cdeea972-c8acfc80-a7bad880-ab422941-89a0f756	11486239	50009958	AP	FALSE	FRONTAL	FALSE	TRUE	FALSE	FALSE	FALSE	FALSE
61131cd4-2c6e5ebf-4f95db87-92f80156-1f0b81d9	17531495	50009969	AP	FALSE	FRONTAL	FALSE	TRUE	FALSE	FALSE	FALSE	FALSE
0b3557ca-47cc9877-9e24147a-b9a2bb5f-2701459c	15866889	50010065	AP	FALSE	FRONTAL	FALSE	TRUE	FALSE	FALSE	FALSE	FALSE
ffa71014-2f57783a-8be4963b-6b8074a7-83796a59	14816035	50010082	AP	FALSE	FRONTAL	FALSE	TRUE	FALSE	FALSE	FALSE	FALSE
65bcb28e-a0adf10d-9f9d3911-934ba219-3c2c32cc	19646104	50010132	PA	FALSE	FRONTAL	FALSE	TRUE	FALSE	FALSE	FALSE	FALSE
6c295285-47166960-ad41eeab-2c430feb-a08ee486	19646104	50010132	LATERAL	FALSE	LATERAL	FALSE	TRUE	FALSE	FALSE	FALSE	FALSE
50aa89a7-36c12922-24f8cf6f-2017a16e-dc96730d	12716528	50010155	AP	FALSE	FRONTAL	FALSE	TRUE	FALSE	FALSE	FALSE	FALSE
9a4d99cf-354ebfb4-251bb5d4-9a75e87e-9a6e2611	18092696	50010166	PA	FALSE	FRONTAL	FALSE	TRUE	FALSE	FALSE	TRUE	FALSE
2a3afd59-df1eeaa1-c90f5033-0780f89c-249b589e	18092696	50010166	LATERAL	FALSE	LATERAL	FALSE	TRUE	FALSE	FALSE	FALSE	FALSE
7ec4059d-0421339a-9ce304d4-9d4cf58c-4397227a	13364025	50010211	PA	FALSE	FRONTAL	FALSE	TRUE	FALSE	FALSE	FALSE	FALSE
25e1bf97-c7fbc890-37f132b8-84d901f4-d80f539d	13364025	50010211	LL	FALSE	LATERAL	FALSE	TRUE	FALSE	FALSE	FALSE	FALSE
4cca3a3d-00d7db69-ee7f6fb1-13464303-0e78699f	13446842	50010229	PA	FALSE	FRONTAL	FALSE	TRUE	FALSE	FALSE	TRUE	FALSE
a821112b-32f2c791-c1bd83ba-c584859c-c2514017	13446842	50010229	PA	FALSE	FRONTAL	FALSE	TRUE	FALSE	FALSE	TRUE	FALSE
91f7a9ca-e7db5e3d-f377a490-650df993-b8e7e13d	13446842	50010229	LATERAL	FALSE	LATERAL	FALSE	TRUE	FALSE	FALSE	FALSE	FALSE
835e2e61-2b55b6b9-06bd8149-e0576721-ce516e40	13799393	50010318	AP	FALSE	FRONTAL	FALSE	TRUE	FALSE	FALSE	FALSE	FALSE
95ebda2b-8c7744f5-d7f4a585-bf358818-d1b6389d	13636434	50010353	AP	FALSE	FRONTAL	FALSE	TRUE	FALSE	FALSE	FALSE	FALSE
3f9da276-1c639fd5-ba11122f-223388ec-711e4510	12145581	50010395	AP	FALSE	FRONTAL	FALSE	TRUE	FALSE	FALSE	FALSE	FALSE
9bc8e859-6b4a06ac-13b45157-af7847ca-db49eaa1	11625962	50010465	AP	FALSE	FRONTAL	FALSE	TRUE	FALSE	FALSE	FALSE	FALSE
429e905c-a7a574cf-3d965d7e-22e917b1-e8f9d541	11625962	50010465	LATERAL	FALSE	LATERAL	FALSE	TRUE	FALSE	FALSE	FALSE	FALSE
144f46e1-630ba5e3-82d84674-9f0575c5-6017bdd1	19061282	50010466	AP	FALSE	FRONTAL	FALSE	TRUE	FALSE	FALSE	FALSE	FALSE
9a5952bb-e2e11f6a-5a352c9d-2b4ef5e8-d6455df3	19061282	50010466	LATERAL	FALSE	LATERAL	FALSE	TRUE	FALSE	FALSE	FALSE	FALSE
e0ae297e-45d00189-fe4c699e-4a3c2545-f0fda819	19061282	50010466	LATERAL	FALSE	LATERAL	FALSE	TRUE	FALSE	FALSE	FALSE	FALSE
698e7254-21e03e42-1d7e7c36-cf17a456-d5cb0c28	11325821	50010507	AP	FALSE	FRONTAL	FALSE	TRUE	FALSE	FALSE	FALSE	FALSE
986f0c5b-88da4ae0-20d54c92-9e9e3e6b-32d6fc6f	19566168	50010533	PA	FALSE	FRONTAL	FALSE	TRUE	FALSE	FALSE	FALSE	FALSE
053832fc-fdebbbd6-8af74c36-85770e0a-72503fa3	19566168	50010533	LATERAL	FALSE	LATERAL	FALSE	TRUE	FALSE	FALSE	FALSE	FALSE
d12267ff-4fe70a0d-461052f7-6530ba8e-9dbfc6f5	17639856	50010545	PA	FALSE	FRONTAL	FALSE	TRUE	FALSE	FALSE	FALSE	FALSE
49231288-5285a56b-78d934cf-dddb54df-8c14b7a0	17639856	50010545	LATERAL	FALSE	LATERAL	FALSE	TRUE	FALSE	FALSE	FALSE	FALSE
19df1ce5-eacfce52-7dc92307-e3f3bd49-860460c8	18483629	50010592	PA	FALSE	FRONTAL	FALSE	TRUE	FALSE	FALSE	FALSE	FALSE
accc45ca-e1860eda-9ffdeb6d-e79e5d92-2d0ba0f7	18483629	50010592	LL	FALSE	LATERAL	FALSE	TRUE	FALSE	FALSE	FALSE	FALSE
8cc4c066-a9a99f7f-aedbd4de-a782244c-df518f96	11828962	50010596	AP	FALSE	FRONTAL	FALSE	TRUE	FALSE	FALSE	FALSE	FALSE
62f6767a-bfce334b-392bda66-ba05c5fd-6c730775	15642812	50010644		FALSE	FRONTAL	FALSE		FALSE	FALSE	FALSE	FALSE
c5ac315d-d6dd2d31-acdd59c1-c7440062-ae10a317	15642812	50010644		FALSE	FRONTAL	FALSE		FALSE	FALSE	FALSE	FALSE
d5c2b8d4-a3cfb297-305813f6-5515c595-5130aa4e	15642812	50010644		FALSE	LATERAL	FALSE		FALSE	FALSE	FALSE	FALSE
c9da57a0-f50079a5-91ef95f1-ee882e1f-4965a09c	19985545	50010705	PA	FALSE	FRONTAL	FALSE	TRUE	FALSE	FALSE	FALSE	FALSE
051b4261-8e9d7baf-9ee877f7-ca81e7d7-706ca9e7	19985545	50010705	LATERAL	FALSE	LATERAL	FALSE	TRUE	FALSE	FALSE	FALSE	FALSE
77e614cb-6c987153-793f83ce-20c1f507-f6a49f49	13896515	50010747	AP	FALSE	FRONTAL	FALSE	TRUE	FALSE	FALSE	FALSE	FALSE
01323d68-b6a45bd0-1e713395-80b2d627-bbf3e931	15287312	50010870	AP	FALSE	FRONTAL	FALSE	TRUE	FALSE	FALSE	FALSE	FALSE
dc64570c-9cdba970-81f44b1a-26c3f4c3-310decea	12982085	50010876	AP	FALSE	FRONTAL	FALSE	TRUE	FALSE	FALSE	FALSE	FALSE
7907f53a-fea1f10e-ac02d224-bf914db2-b1a94383	15119590	50011043		FALSE	FRONTAL	FALSE		FALSE	FALSE	FALSE	FALSE
1bd8e896-4d331add-3c9d3137-16c97f92-0e1056bb	15119590	50011043	LL	FALSE	LATERAL	FALSE	TRUE	FALSE	FALSE	FALSE	FALSE
16f31995-f1555964-51b0eae7-4c780f5c-b5f42ffe	12684036	50011048	PA	FALSE	FRONTAL	FALSE	TRUE	FALSE	FALSE	FALSE	FALSE
553614cc-d1e836cf-51aa7ad4-5a9c426a-8e507170	12684036	50011048	LL	FALSE	LATERAL	FALSE	TRUE	FALSE	FALSE	FALSE	FALSE
9e6da287-66b7afc0-19b8b623-2ef9be10-f7d2ea64	17501651	50011073	AP	FALSE	FRONTAL	FALSE	TRUE	FALSE	FALSE	FALSE	FALSE
0063ecf4-dc149727-3da5c5fe-e949e244-373efa3c	10717732	50011075	AP	FALSE	FRONTAL	FALSE	TRUE	FALSE	FALSE	FALSE	FALSE
15f23332-a27c4ea1-48840385-00371120-e5b23d75	18036814	50011086	AP	FALSE	FRONTAL	FALSE	TRUE	FALSE	FALSE	FALSE	FALSE
bdc72e30-082dd7bf-1199f13b-e309c103-e23194ed	16469215	50011126	PA	FALSE	FRONTAL	FALSE	TRUE	FALSE	FALSE	FALSE	FALSE
b932b47e-38961bed-1cd60f25-562d79a0-ee044331	16469215	50011126	LL	FALSE	LATERAL	FALSE	TRUE	FALSE	FALSE	FALSE	FALSE
61ab5e2f-d8e7a1b7-96b0b7f2-4dfa7155-144a93dd	19014869	50011135	AP	FALSE	FRONTAL	FALSE	TRUE	FALSE	FALSE	FALSE	FALSE
0cd12301-1fc61fff-f5b134cd-b5b940ae-dad1c8b8	14881263	50011216	AP	FALSE	FRONTAL	FALSE	TRUE	FALSE	FALSE	FALSE	FALSE
4c5af1c5-69470b96-fd9c9aeb-9e4c29d1-8cb4c360	14881263	50011216	LATERAL	FALSE	LATERAL	FALSE	TRUE	FALSE	FALSE	FALSE	FALSE
a7de3d42-3e8d1819-9d006501-63ec9173-956a3f3c	10906447	50011277	AP	FALSE	FRONTAL	FALSE	TRUE	FALSE	FALSE	FALSE	FALSE
17a2f7d0-3f7ca823-c797ec31-3c6f5eb5-290e4aad	13256565	50011284	PA	FALSE	FRONTAL	FALSE	TRUE	FALSE	FALSE	FALSE	FALSE
c92530e2-0d00c625-cd90af1a-10695c2a-6853d34d	13256565	50011284	LATERAL	FALSE	LATERAL	FALSE	TRUE	FALSE	FALSE	FALSE	FALSE
d24c6a52-9f02d596-ebf72043-5a368b33-ff3e0391	12668169	50011285	AP	FALSE	FRONTAL	FALSE	TRUE	FALSE	FALSE	FALSE	FALSE
4920059f-232619a9-04b8b792-9feaf629-ce0fac6d	16599419	50011394	AP	FALSE	FRONTAL	FALSE	TRUE	FALSE	FALSE	FALSE	FALSE
3c3392a5-4595fc40-e3872797-d7357c7c-b350e463	13016076	50011420	PA	FALSE	FRONTAL	FALSE	TRUE	FALSE	FALSE	TRUE	FALSE
c5da8e16-be5ac950-78d428fe-5a675d13-343d95b2	13016076	50011420	LATERAL	FALSE	LATERAL	FALSE	TRUE	FALSE	FALSE	FALSE	FALSE
1afbbaa6-8b32ad21-13e3efbd-41d0becd-769fb91e	13976674	50011474	AP	FALSE	FRONTAL	FALSE	TRUE	FALSE	FALSE	FALSE	FALSE
7506937d-4b4b3b40-ad23e58d-55109f13-da96a7c7	16701759	50011564	PA	FALSE	FRONTAL	FALSE	TRUE	FALSE	FALSE	FALSE	FALSE
8c376b5a-5036e96a-b9b35f62-408f532a-f58cffa2	16701759	50011564	LATERAL	FALSE	LATERAL	FALSE	TRUE	FALSE	FALSE	FALSE	FALSE
6e5c43ba-23acf8a8-b8bc3dab-f4567ef8-57be992e	16334780	50011597	AP	FALSE	FRONTAL	FALSE	TRUE	FALSE	FALSE	FALSE	FALSE
df80b66e-09d5dfbc-08cc15e9-0370405c-f6e11b1b	16334780	50011597	LATERAL	FALSE	LATERAL	FALSE	TRUE	FALSE	FALSE	FALSE	FALSE
4896a277-2c4b18e8-90d7b1d1-910269aa-332580d7	17661745	50011622	PA	FALSE	FRONTAL	FALSE	TRUE	FALSE	FALSE	FALSE	FALSE
88c61f91-600e28ca-f23bc5f9-c5c891fb-997db19d	17661745	50011622	LL	FALSE	LATERAL	FALSE	TRUE	FALSE	FALSE	FALSE	FALSE
5ee6012e-ea8d1403-05e2fff0-84abd6fe-c5b4e88d	12990153	50011680	PA	FALSE	FRONTAL	FALSE	TRUE	FALSE	FALSE	FALSE	FALSE
00159ce5-910afcae-f5a62937-2da8bb9f-be5eb9ff	12990153	50011680	LL	FALSE	LATERAL	FALSE	TRUE	FALSE	FALSE	FALSE	FALSE
e63c1308-331ec53d-0f6128ab-18f6dbaa-a96f8032	13724767	50011703	AP	FALSE	FRONTAL	FALSE	TRUE	FALSE	FALSE	FALSE	FALSE
12e23eee-00dea10f-df8b0dd1-3eeb2758-8ca4c953	13724767	50011703	LATERAL	FALSE	LATERAL	FALSE	TRUE	FALSE	FALSE	FALSE	FALSE
a382ea3b-50360d2e-2fb8c92d-50e4a44d-a46f1a6c	12021305	50011736	PA	FALSE	FRONTAL	FALSE	TRUE	FALSE	FALSE	FALSE	FALSE
72005672-8d1a163a-e63e111b-62bd9c71-60b1978e	12021305	50011736	LATERAL	FALSE	LATERAL	FALSE	TRUE	FALSE	FALSE	FALSE	FALSE
9f1ed264-268988c5-f8c419be-05ddefb4-744dc8d7	11484339	50011767	PA	FALSE	FRONTAL	FALSE	TRUE	FALSE	FALSE	FALSE	FALSE
37d1a6e2-104b61bb-4ddb79dc-93fa2a46-b8825684	11484339	50011767	LL	FALSE	LATERAL	FALSE	TRUE	FALSE	FALSE	FALSE	FALSE
7c918092-bbd791e7-de0efa41-97d9efed-fbd1982c	11484339	50011767	LL	FALSE	LATERAL	FALSE	TRUE	FALSE	FALSE	FALSE	FALSE
b23980ad-737d915d-a3f43590-69d1a661-f58c999d	16581134	50011897	AP	FALSE	FRONTAL	FALSE	TRUE	FALSE	FALSE	FALSE	FALSE
a59bf2b6-475d9e13-628e5cb6-cb7a3902-e6f217a0	17767375	50011980	PA	FALSE	FRONTAL	FALSE	TRUE	FALSE	FALSE	FALSE	FALSE
694ef99d-4d03efcd-c799a71f-55b7557d-605aa928	17767375	50011980	LATERAL	FALSE	LATERAL	FALSE	TRUE	FALSE	FALSE	FALSE	FALSE
9a6ea62b-ac88421e-bad6b193-523a2a91-34e9e3bf	16225498	50012045	AP	FALSE	FRONTAL	FALSE	TRUE	FALSE	FALSE	FALSE	FALSE
5ea0f76d-0d017f49-3e4d7ba4-135844c2-41098598	17715939	50012046	AP	FALSE	FRONTAL	FALSE	TRUE	FALSE	FALSE	FALSE	FALSE
a23ac543-801decf1-75de38f0-34761298-3fac2050	16448755	50012059	AP	FALSE	FRONTAL	FALSE	TRUE	FALSE	FALSE	FALSE	FALSE
7f40a005-8aca56a2-a517b983-c25673b0-a67cfff5	17487649	50012062	AP	FALSE	FRONTAL	FALSE	TRUE	FALSE	FALSE	FALSE	FALSE
b7286293-8b05c847-4eeb3ca0-bf0032fd-064c9c98	13161178	50012063	PA	FALSE	FRONTAL	FALSE	TRUE	FALSE	FALSE	FALSE	FALSE
10e7654f-19b2fecb-fc557451-57ee77b0-791f491b	13161178	50012063	LATERAL	FALSE	LATERAL	FALSE	TRUE	FALSE	FALSE	FALSE	FALSE
b9d435b7-177f8172-6a87f2ab-1830f10a-8db78cd9	14982374	50012214	PA	FALSE	FRONTAL	FALSE	TRUE	FALSE	FALSE	FALSE	FALSE
ea5b6159-45bfc499-4ac9c593-a406d2cc-76260ed4	14982374	50012214	LATERAL	FALSE	LATERAL	FALSE	TRUE	FALSE	FALSE	FALSE	FALSE
d9c318a2-658f05b3-636bf7b0-287717fc-b19718af	19899716	50012252		FALSE	FRONTAL	FALSE		FALSE	FALSE	FALSE	FALSE
0b812bc9-9879bf29-0f97b8a8-8b6e3f4f-1c48e0d8	19385033	50012279	PA	FALSE	FRONTAL	FALSE	TRUE	FALSE	FALSE	TRUE	FALSE
c3049662-29119a49-0deb6a01-16c87b34-74c9444b	19385033	50012279	PA	FALSE	FRONTAL	FALSE	TRUE	FALSE	FALSE	TRUE	FALSE
5a2f9e62-328debdd-4e39cbb9-2cc917fe-5b59797c	19385033	50012279	LATERAL	FALSE	LATERAL	FALSE	TRUE	FALSE	FALSE	FALSE	FALSE
009fd678-1fbd5a65-4da91854-21965fbb-7852afa8	15568077	50012443	PA	FALSE	FRONTAL	FALSE	TRUE	FALSE	FALSE	FALSE	FALSE
3c8dafee-a92a7822-93b7a900-f7929c94-3627bc33	15568077	50012443	LATERAL	FALSE	LATERAL	FALSE	TRUE	FALSE	FALSE	FALSE	FALSE
34a2c3ff-08fbbfc3-0b0db1c9-dd479cf7-19a45129	11492213	50012456		FALSE	FRONTAL	FALSE		FALSE	FALSE	FALSE	FALSE
41c954c8-76085205-db0f3758-f3c8f0e7-a2b3e459	11492213	50012456	LL	FALSE	LATERAL	FALSE	TRUE	FALSE	FALSE	FALSE	FALSE
3acb1a3b-1a3b75a1-8caae963-ff75821e-3323ad2b	17215379	50012457	AP	FALSE	FRONTAL	FALSE	TRUE	FALSE	FALSE	FALSE	FALSE
6559a1cc-f2cfbcae-004cc371-9fba5331-d978e6ce	18742611	50012462	AP	FALSE	FRONTAL	FALSE	TRUE	FALSE	FALSE	FALSE	FALSE
e6997056-8b5716cc-63fa4f35-759d351f-329ec687	15511456	50012485	AP	FALSE	FRONTAL	FALSE	TRUE	FALSE	FALSE	FALSE	FALSE
0c3d1d9d-44009fbf-4ad8ff28-4463418d-038b2c70	16597271	50012573	AP	FALSE	FRONTAL	FALSE	TRUE	FALSE	FALSE	FALSE	FALSE
cae22de6-ac28ec60-a6e23773-80db98c5-13d6e6a8	11164650	50012700	PA	FALSE	FRONTAL	FALSE	TRUE	FALSE	FALSE	FALSE	FALSE
d8abd4f8-8aa1229b-5ab175b9-55416281-0ff9ab14	11164650	50012700	LL	FALSE	LATERAL	FALSE	TRUE	FALSE	FALSE	FALSE	FALSE
1ce04fc0-d2a7698a-5ecf7903-d272ef74-20b6a484	18562484	50012789	AP	FALSE	FRONTAL	FALSE	TRUE	FALSE	FALSE	FALSE	FALSE
28172851-3972a901-2b2c2346-5ce25825-26422d7e	10830860	50012891	PA	FALSE	FRONTAL	FALSE	TRUE	FALSE	FALSE	FALSE	FALSE
219a522c-f78c8afd-64d32513-f13b27ec-4037b167	10830860	50012891	LATERAL	FALSE	LATERAL	FALSE	TRUE	FALSE	FALSE	FALSE	FALSE
15fda8f9-18cd7ec6-e6098773-80b3ecd7-54f01d5a	11788425	50012895	AP	FALSE	FRONTAL	FALSE	TRUE	FALSE	FALSE	FALSE	FALSE
c172eaff-5c824f13-06ac723f-6bc90efa-342e2d63	12251429	50012924	AP	FALSE	FRONTAL	FALSE	TRUE	FALSE	FALSE	FALSE	FALSE
a6bf93f2-e871fba4-9d08d6f7-bcc2a84a-0d67ea2b	10706664	50012932	AP	FALSE	FRONTAL	FALSE	TRUE	FALSE	FALSE	FALSE	FALSE
b84b31e7-1f32ec30-4a168331-27f8f95a-a741e581	10706664	50012932	AP	FALSE	FRONTAL	FALSE	TRUE	FALSE	FALSE	FALSE	FALSE
24346c6d-cd490eb0-bdd97590-d6874a82-0bd4bcb7	17642642	50012979	AP	FALSE	FRONTAL	FALSE	TRUE	FALSE	FALSE	FALSE	FALSE
39b25bec-7daab24e-423cd175-ffd36cfc-e6d1b3ee	17642642	50012979	AP	FALSE	FRONTAL	FALSE	TRUE	FALSE	FALSE	FALSE	FALSE
6153679c-b167f98e-a5226e4a-ea26be84-dda8d3f3	17642642	50012979	LATERAL	FALSE	LATERAL	FALSE	TRUE	FALSE	FALSE	FALSE	FALSE
94a5280e-7700d7b8-b6c98c13-d1c443dd-26e0033e	17642642	50012979	LATERAL	FALSE	LATERAL	FALSE	TRUE	FALSE	FALSE	FALSE	FALSE
debe5ea6-c6375f9e-a557a4dd-bd998d27-5a2d740a	12540807	50012987		FALSE	FRONTAL	FALSE		FALSE	FALSE	FALSE	FALSE
8fc7da98-92eeb9ba-0659f16e-1bcd8d3f-0f45308a	10668217	50013011	PA	FALSE	FRONTAL	FALSE	TRUE	FALSE	FALSE	FALSE	FALSE
26a5b1ef-d28ca62a-1de00d71-e206c839-2eb59fa6	10668217	50013011	LATERAL	FALSE	LATERAL	FALSE	TRUE	FALSE	FALSE	FALSE	FALSE
eabfdd99-6ab8f1b7-d712a909-2574644e-dab62266	15796335	50013041	AP	FALSE	FRONTAL	FALSE	TRUE	FALSE	FALSE	FALSE	FALSE
1743cdf5-80067240-93cb2ef4-1fe986ef-5e578c09	18878235	50013071	AP	FALSE	FRONTAL	FALSE	TRUE	FALSE	FALSE	FALSE	FALSE
432120ac-ae027482-eb2de687-77df56e1-5f2090ed	18878235	50013071	AP	FALSE	FRONTAL	FALSE	TRUE	FALSE	FALSE	FALSE	FALSE
b6586227-41a54530-7a263c94-45e2f88e-61a0ddcd	18133509	50013149	AP	FALSE	FRONTAL	FALSE	TRUE	FALSE	FALSE	FALSE	FALSE
2ae6ba03-4335e7a9-aee0bea2-5b562f98-31244ec4	15377350	50013156	PA	FALSE	FRONTAL	FALSE	TRUE	FALSE	FALSE	FALSE	FALSE
b110e4b9-81148ffb-e12010ec-02eb164c-f4a0c47b	15377350	50013156	LATERAL	FALSE	LATERAL	FALSE	TRUE	FALSE	FALSE	FALSE	FALSE
e6774d1f-fafbd8b8-473698a3-1796ce35-2f3de1aa	15290079	50013184	AP	FALSE	FRONTAL	FALSE	TRUE	FALSE	FALSE	FALSE	FALSE
ab053cc5-fd87f5fa-6b38f99b-0483beca-5525ba0b	15938562	50013229	PA	FALSE	FRONTAL	FALSE	TRUE	FALSE	FALSE	FALSE	FALSE
af0fc4cd-e52b04ef-bdfe8576-6f372b90-6116556c	15938562	50013229	LL	FALSE	LATERAL	FALSE	TRUE	FALSE	FALSE	FALSE	FALSE
adc63027-75ab6aef-e9fe7ff0-567fda8e-b52c2357	16739293	50013291		FALSE	FRONTAL	FALSE		FALSE	FALSE	FALSE	FALSE
2e5e14f9-3aa850fb-6f05dad9-ba70bb81-6a1bc0b8	16739293	50013291		FALSE	LATERAL	FALSE		FALSE	FALSE	FALSE	FALSE
48291525-7297c831-7eadc4b4-fa6bee78-1c4571bf	11824624	50013386	PA	FALSE	FRONTAL	FALSE	TRUE	FALSE	FALSE	FALSE	FALSE
e81e3392-3cc6d733-582daab3-c45f282c-a44bb201	11824624	50013386	PA	FALSE	FRONTAL	FALSE	TRUE	FALSE	FALSE	FALSE	FALSE
296ec407-6efb178b-461ff5f3-0ac42c35-26f01835	11824624	50013386	LATERAL	FALSE	LATERAL	FALSE	TRUE	FALSE	FALSE	FALSE	FALSE
8c06f32b-9f545310-b44ccf66-fe2605e2-826ad6e4	15693812	50013399	AP	FALSE	FRONTAL	FALSE	TRUE	FALSE	FALSE	FALSE	FALSE
0bbed3eb-a16a001b-81623c4a-178e9765-7f6cef82	14359735	50013561	PA	FALSE	FRONTAL	FALSE	TRUE	FALSE	FALSE	FALSE	FALSE
10cdccab-5ca1cc55-81cdf6fc-67194999-c2af173c	14359735	50013561	LATERAL	FALSE	LATERAL	FALSE	TRUE	FALSE	FALSE	FALSE	FALSE
5ae8ed2f-f66faf7f-a70e879c-253c11db-21f7b1fe	15077637	50013581	AP	FALSE	FRONTAL	FALSE	TRUE	FALSE	FALSE	FALSE	FALSE
a3adbeb5-0a527913-c9a25dbe-19c3877d-7f8ea604	12315418	50013605	PA	FALSE	FRONTAL	FALSE	TRUE	FALSE	FALSE	FALSE	FALSE
b3a0d985-30ece238-48e29586-6f4b86ec-f8907fde	12315418	50013605	LL	FALSE	LATERAL	FALSE	TRUE	FALSE	FALSE	FALSE	FALSE
63218266-9e4b2ea4-e11c6d7c-151a8646-0d741e4f	13018035	50013609	PA	FALSE	FRONTAL	FALSE	TRUE	FALSE	FALSE	FALSE	FALSE
fc6ec2e9-9140d8c1-4bd32011-b984af3e-b228b304	13018035	50013609	LATERAL	FALSE	LATERAL	FALSE	TRUE	FALSE	FALSE	FALSE	FALSE
f4fa1cb2-6f28faee-1bb3224b-952461cd-2a24b694	13546638	50013670	PA	FALSE	FRONTAL	FALSE	TRUE	FALSE	FALSE	FALSE	FALSE
78b8680a-8344675e-bcdb4b79-c25ce56e-c6afa166	13546638	50013670	LL	FALSE	LATERAL	FALSE	TRUE	FALSE	FALSE	FALSE	FALSE
a51efb6c-11d34a9a-f3057511-039fc507-d96515ec	17641914	50013724	AP	FALSE	FRONTAL	FALSE	TRUE	FALSE	FALSE	FALSE	FALSE
d0d256cb-84de5219-5b36cbd4-9428bb0c-8edd2578	16622129	50013769	AP	FALSE	FRONTAL	FALSE	TRUE	FALSE	FALSE	FALSE	FALSE
b580e1d6-0187d75e-0f34cc22-86057b39-0b0bcb9f	17734689	50013774	AP	FALSE	FRONTAL	FALSE	TRUE	FALSE	FALSE	FALSE	FALSE
ef81e6ca-85e08b9a-b8a946e2-04fe1bed-fae2049e	11594102	50013888	PA	FALSE	FRONTAL	FALSE	TRUE	FALSE	FALSE	FALSE	FALSE
2b74ee3c-536120dd-4311e703-79b15535-dba43109	11594102	50013888	LATERAL	FALSE	LATERAL	FALSE	TRUE	FALSE	FALSE	FALSE	FALSE
d332a27c-8a2725cf-dff646c5-a68b86e4-a8ed5327	12144619	50013902	AP	FALSE	FRONTAL	FALSE	TRUE	FALSE	FALSE	FALSE	FALSE
a3630df5-0a61d174-dbbd551e-7c999e67-dfcd99e5	12144619	50013902	LATERAL	FALSE	LATERAL	FALSE	TRUE	FALSE	FALSE	FALSE	FALSE
479534b0-fbf6013d-1fba9547-784830ca-da0da86e	13024904	50013951	AP	FALSE	FRONTAL	FALSE	TRUE	FALSE	FALSE	FALSE	FALSE
3bd508a3-af8e9144-cc062064-2a527ebd-d3b104bd	10151776	50013955	PA	FALSE	FRONTAL	FALSE	TRUE	FALSE	TRUE	FALSE	FALSE
8545e959-c9fce709-f60fdcfa-f6eab878-764bc82c	10151776	50013955	LATERAL	FALSE	LATERAL	FALSE	TRUE	TRUE	FALSE	FALSE	FALSE
65a82239-baaf2341-2e11a516-51a38a69-70ffe007	11970980	50013959	AP	FALSE	FRONTAL	FALSE	TRUE	FALSE	FALSE	FALSE	FALSE
521bb912-512d1f44-b2194b49-e0834f41-998719f9	11666315	50014117	AP	FALSE	FRONTAL	FALSE	TRUE	FALSE	FALSE	FALSE	FALSE
1a0dbb62-9d366bbc-4285f8b1-7e2d0a40-adcb67c3	18276423	50014124		FALSE	FRONTAL	FALSE		FALSE	FALSE	FALSE	FALSE
9036beea-9357cc7d-1787e47b-87d2c7ac-b7607a59	18276423	50014124		FALSE	LATERAL	FALSE		FALSE	FALSE	FALSE	FALSE
73da0836-553a87de-58ef0562-f9c31de6-c47927ac	18835687	50014127	AP	FALSE	FRONTAL	FALSE	TRUE	FALSE	FALSE	FALSE	FALSE
f8974889-c9856e05-2c48bcbd-90964e8b-9e45a55e	12381135	50014291	AP	FALSE	FRONTAL	FALSE	TRUE	FALSE	FALSE	FALSE	FALSE
caab0cef-4c853760-fb9139f3-73761f01-b8616460	12557602	50014312	PA	FALSE	FRONTAL	FALSE	TRUE	FALSE	FALSE	FALSE	FALSE
eb1dcd16-1ae8ce87-a89c9073-cb38201b-1d6d795e	12557602	50014312	LATERAL	FALSE	LATERAL	FALSE	TRUE	FALSE	FALSE	FALSE	FALSE
59002727-0741e3ea-94cfa0ad-e900d72c-eecbb167	13383248	50014324	PA	FALSE	FRONTAL	FALSE	TRUE	FALSE	FALSE	FALSE	FALSE
554b03ba-620a0825-72af7613-8ce2938b-c1b47bbf	13383248	50014324	LATERAL	FALSE	LATERAL	FALSE	TRUE	FALSE	FALSE	FALSE	FALSE
c63095da-d34a126e-ad9c3357-9a6c38b5-2d50e84e	15235731	50014351		FALSE	FRONTAL	FALSE		FALSE	FALSE	FALSE	FALSE
1e8df6ba-facee228-c303ffd6-ab051eeb-f9cbf5de	18318107	50014353	PA	FALSE	FRONTAL	FALSE	TRUE	FALSE	FALSE	FALSE	FALSE
44e1e57f-691be087-df4a488f-d5aaf9d0-6b2b5b48	18318107	50014353	PA	FALSE	FRONTAL	FALSE	TRUE	FALSE	FALSE	FALSE	FALSE
85f388d6-7cd573b5-3cabb93f-1ffa7d49-c92c3e63	18318107	50014353	PA	FALSE	FRONTAL	FALSE	TRUE	FALSE	FALSE	FALSE	FALSE
f9863d9f-8bad323e-1bf58fe5-99d94818-4e8b0126	18318107	50014353	LATERAL	FALSE	LATERAL	FALSE	TRUE	FALSE	FALSE	FALSE	FALSE
b59361e2-8ae9410e-af2c4b00-88325e10-bb8b31df	17661673	50014372	PA	FALSE	FRONTAL	FALSE	TRUE	FALSE	FALSE	FALSE	FALSE
ca21e398-c5c67211-f9b54bca-320f9771-ffd631ef	17661673	50014372	LL	FALSE	LATERAL	FALSE	TRUE	FALSE	FALSE	FALSE	FALSE
5664740c-6efcfc13-31a5d968-ce75c9ab-ab84605e	18098956	50014382	PA	FALSE	FRONTAL	FALSE	TRUE	FALSE	FALSE	FALSE	FALSE
7537f04a-5a7a4974-620ab041-ab8240f4-5a67888a	18098956	50014382	LATERAL	FALSE	LATERAL	FALSE	TRUE	FALSE	FALSE	FALSE	FALSE
da11ee85-e98043c2-58412647-cafaedbf-b94d0b67	16595661	50014434		FALSE	FRONTAL	FALSE		FALSE	FALSE	FALSE	FALSE
24695577-76a5aee6-83be7c5f-86346554-d57e1780	16601492	50014466	PA	FALSE	FRONTAL	FALSE	TRUE	FALSE	FALSE	FALSE	FALSE
d456141e-be1b99e6-4a0c741b-01316930-8b754deb	16601492	50014466	LATERAL	FALSE	LATERAL	FALSE	TRUE	FALSE	FALSE	FALSE	FALSE
ecc1bf52-fd1c6a72-6700281b-908524af-d4c698fc	18966399	50014483	AP	FALSE	FRONTAL	FALSE	TRUE	FALSE	FALSE	FALSE	FALSE
30f69763-32cb8d0e-73d27b0b-b80baff4-9273f531	17023838	50014556	AP	FALSE	FRONTAL	FALSE	TRUE	FALSE	FALSE	FALSE	FALSE
90f29590-3d731d53-309925cb-3eb6955d-a2d59879	16619623	50014633		FALSE	FRONTAL	FALSE		FALSE	FALSE	FALSE	FALSE
13b6c87c-6774c8eb-f37a39ff-a0cc06c6-4e50043c	16619623	50014633	LL	FALSE	LATERAL	FALSE	TRUE	FALSE	FALSE	FALSE	FALSE
89e1bfb1-6c69d227-b76a028e-2be9e195-6b6f98d0	18257430	50014647	AP	FALSE	FRONTAL	FALSE	TRUE	FALSE	FALSE	FALSE	FALSE
57fd13db-18fc5d0b-f42f1636-62408210-37d09a53	16224803	50014659	PA	FALSE	FRONTAL	FALSE	TRUE	FALSE	FALSE	FALSE	FALSE
d720f693-789490ee-6da84791-832ed2f5-a84b1145	16224803	50014659	PA	FALSE	FRONTAL	FALSE	TRUE	FALSE	FALSE	FALSE	FALSE
269be55e-8ccaa90c-69d2afa0-05138685-092071f5	16224803	50014659	LL	FALSE	LATERAL	FALSE	TRUE	FALSE	FALSE	FALSE	FALSE
96020414-5993cc2d-46633234-e6dfbee3-7025d874	11549602	50014691	PA	FALSE	FRONTAL	FALSE	TRUE	FALSE	FALSE	FALSE	FALSE
7a52d345-ba485b6b-01b81e4d-6e71e949-e394a6c6	11549602	50014691	LL	FALSE	LATERAL	FALSE	TRUE	FALSE	FALSE	FALSE	FALSE
379d6359-5da011d0-923f27c3-252cf8c1-9b2b1abc	10021938	50014720	AP	FALSE	FRONTAL	FALSE	TRUE	FALSE	FALSE	FALSE	FALSE
7e5f7de1-e9ac4aa1-7f5d75c3-11240534-f5383e85	15203792	50014721	AP	FALSE	FRONTAL	FALSE	TRUE	FALSE	FALSE	FALSE	FALSE
7f1bbf8a-5e360504-82cb824f-a32209e3-2a1c067e	15203792	50014721	AP	FALSE	FRONTAL	FALSE	TRUE	FALSE	FALSE	FALSE	FALSE
9cb13e59-8bb584f9-071ffc75-619aa9f9-e49aec8a	14127854	50014732	AP	FALSE	FRONTAL	FALSE	TRUE	FALSE	FALSE	FALSE	FALSE
05eb5220-3c0a5c05-4eccce77-da5d533e-8cc89575	10709162	50014734	AP	FALSE	FRONTAL	FALSE	TRUE	FALSE	FALSE	FALSE	FALSE
56b4122e-33db0a70-2873ad34-03c6aacc-ce1f9ca4	10709162	50014734	LATERAL	FALSE	LATERAL	FALSE	TRUE	FALSE	FALSE	FALSE	FALSE
d556900b-781fec80-824ed018-e44a34f5-941d6af4	10709162	50014734	PA	FALSE	LATERAL	FALSE	FALSE	FALSE	FALSE	TRUE	FALSE
d5b4442e-c25bef44-df5fc1a7-c4241cb9-44b20f5b	19053629	50014743	PA	FALSE	FRONTAL	FALSE	TRUE	FALSE	FALSE	FALSE	FALSE
0119e345-04ccee6f-461d7b78-d1442579-560a395c	19053629	50014743	LATERAL	FALSE	LATERAL	FALSE	TRUE	FALSE	FALSE	FALSE	FALSE
dcadc7eb-d50f7a43-5b0c3954-2c20054f-e5aeee21	11646726	50014821	PA	FALSE	FRONTAL	FALSE	TRUE	FALSE	FALSE	FALSE	FALSE
a0eb3f60-361fa0f0-95d3a236-5be578ba-0991beaa	11646726	50014821	LATERAL	FALSE	LATERAL	FALSE	TRUE	FALSE	FALSE	FALSE	FALSE
913ab11a-4754f2bd-1f0a5961-69ab53c1-b8bcfcf4	16774670	50014865	PA	FALSE	FRONTAL	FALSE	TRUE	FALSE	FALSE	FALSE	FALSE
5e02bf7e-b0f12d63-4b22ac09-6101c0c3-bc6ce4b7	16774670	50014865	LL	FALSE	LATERAL	FALSE	TRUE	FALSE	FALSE	FALSE	FALSE
462fe3d1-c9f4305d-8651931f-9657fc90-58619854	14135844	50014892	AP	FALSE	FRONTAL	FALSE	TRUE	FALSE	FALSE	FALSE	FALSE
e6df755d-2344e5ec-847f6b00-426f3e08-e7f36ef4	14047315	50014907	AP	FALSE	FRONTAL	FALSE	TRUE	FALSE	FALSE	FALSE	FALSE
a6204ddd-d9039977-9e256520-fb0a6f3f-b8de47da	16203142	50014912	AP	FALSE	FRONTAL	FALSE	TRUE	FALSE	FALSE	FALSE	FALSE
2094a49e-18cf2fe3-cdfacc1d-e98231ea-dcea8ec2	11236474	50014960	AP	FALSE	FRONTAL	FALSE	TRUE	FALSE	FALSE	FALSE	FALSE
0dd52536-a14b7dde-36ddbede-ced0a1a2-3e1e3027	11236474	50014960	LATERAL	FALSE	LATERAL	FALSE	TRUE	FALSE	FALSE	FALSE	FALSE
98c5ceed-c5c88204-4986da78-8bda0cd7-e38f8b64	11019317	50015038	PA	FALSE	FRONTAL	FALSE	TRUE	FALSE	FALSE	FALSE	FALSE
6f56d738-4ea3fc8c-67d72bbf-4799de3a-f7177429	11019317	50015038	LATERAL	FALSE	LATERAL	FALSE	TRUE	FALSE	FALSE	FALSE	FALSE
a66589f7-c2224ed3-4f2a25c9-e0892e96-07c3a8a6	11019317	50015038	LATERAL	FALSE	LATERAL	FALSE	TRUE	FALSE	FALSE	FALSE	FALSE
15957ad8-94825590-693d5f53-2a348a5e-7c1b0d07	14959392	50015039	PA	FALSE	FRONTAL	FALSE	TRUE	FALSE	FALSE	FALSE	FALSE
098c99ba-a40f2fad-5eeba113-5353455d-77a9dce8	14959392	50015039	LATERAL	FALSE	LATERAL	FALSE	TRUE	FALSE	FALSE	FALSE	FALSE
a822455b-ec3ac701-5b508c1b-c6479b78-83282359	11408721	50015117	AP	FALSE	FRONTAL	FALSE	TRUE	FALSE	FALSE	FALSE	FALSE
c3008622-d404c0a3-b3788edc-e8904583-4b62ef94	13045791	50015179	AP	FALSE	FRONTAL	FALSE	TRUE	FALSE	FALSE	FALSE	FALSE
5e875401-a470d623-1c11a97f-978d659d-6154ac47	19458616	50015256	PA	FALSE	FRONTAL	FALSE	TRUE	FALSE	FALSE	FALSE	FALSE
abc7cf3b-e02f9e21-f852d8f1-0a8463ba-e256b569	19458616	50015256	LATERAL	FALSE	LATERAL	FALSE	TRUE	FALSE	FALSE	FALSE	FALSE
f1dbb3de-d9adc243-152749ed-3cc75304-d23f00a8	18914238	50015342	AP	FALSE	FRONTAL	FALSE	TRUE	FALSE	FALSE	FALSE	FALSE
98310d86-16af785a-64b6b3bb-f21631a9-f67b66da	14670441	50015435	AP	FALSE	FRONTAL	FALSE	TRUE	FALSE	FALSE	FALSE	FALSE
16e79db3-5b8438c8-0b998299-db6f4f6d-85974365	16853039	50015458	AP	FALSE	FRONTAL	FALSE	TRUE	FALSE	FALSE	FALSE	FALSE
8aa0cbbf-58ccc814-0e19d135-7ecf7cda-2a3369b4	11281825	50015462	PA	FALSE	FRONTAL	FALSE	TRUE	FALSE	FALSE	FALSE	FALSE
860f56f8-25734cab-21dca5f4-138a0435-1343b962	11281825	50015462	LL	FALSE	LATERAL	FALSE	TRUE	FALSE	FALSE	FALSE	FALSE
e7ca4f9d-1909555b-237cb52f-ecf9d824-f87dd8af	11281825	50015462	LL	FALSE	LATERAL	FALSE	TRUE	FALSE	FALSE	FALSE	FALSE
baed825c-eab697dd-1f4eb6d9-3cd36b2f-e0363853	17278932	50015507	AP	FALSE	FRONTAL	FALSE	TRUE	FALSE	FALSE	FALSE	FALSE
9f78b118-eb882294-c3a2d917-eb679d2b-0ba3fc5e	12719678	50015536	PA	FALSE	FRONTAL	FALSE	TRUE	FALSE	FALSE	FALSE	FALSE
fa83d29b-213c296c-2d2c93dc-87df9db5-216ecc31	12719678	50015536	LL	FALSE	LATERAL	FALSE	TRUE	FALSE	FALSE	FALSE	FALSE
adf4f0a3-8af03575-14e0a8aa-84b3a29b-7f73dee0	14449762	50015555	AP	FALSE	FRONTAL	FALSE	TRUE	FALSE	FALSE	FALSE	FALSE
34466844-a9d8306c-c7fad0ff-65c86c5e-d03c1ccb	14449762	50015555	LL	FALSE	LATERAL	FALSE	TRUE	FALSE	FALSE	FALSE	FALSE
838515a2-5c15a1c3-d4f2ca14-994c8af3-8e3a0c4c	11877234	50015679		FALSE	FRONTAL	FALSE		FALSE	FALSE	FALSE	FALSE
ad83fa13-c9546e40-b31250a0-f314c577-37e94f6f	11877234	50015679	LL	FALSE	LATERAL	FALSE	TRUE	FALSE	FALSE	FALSE	FALSE
4ca346e9-df1c37c0-53d8e720-3f2eedc7-226f0234	16225498	50015727	AP	FALSE	FRONTAL	FALSE	TRUE	FALSE	FALSE	FALSE	FALSE
ac6293d0-f1b17dbb-0f64e498-2ab3b213-775761fe	17635006	50015804	AP	FALSE	FRONTAL	FALSE	TRUE	FALSE	FALSE	FALSE	FALSE
6dac306e-9c950de2-98f9562f-122f6cbf-b93f87bc	12938496	50015887	PA	FALSE	FRONTAL	FALSE	TRUE	FALSE	FALSE	TRUE	FALSE
e2abe9f6-9399a97c-fc995370-221c7d08-0e19e503	12938496	50015887	LATERAL	FALSE	LATERAL	FALSE	TRUE	FALSE	FALSE	FALSE	FALSE
baf7e72b-81bb6fde-65c9e41d-366f4802-11e74471	19960115	50015948	AP	FALSE	FRONTAL	FALSE	TRUE	FALSE	FALSE	FALSE	FALSE
23e31b2f-fb8a3df1-2a0543fb-16dd981d-57d2d17c	19960115	50015948	LL	FALSE	LATERAL	FALSE	TRUE	FALSE	FALSE	FALSE	FALSE
f6404e8e-04a3d3bf-2c5811b9-93194c37-58dbaf87	12113414	50015999	AP	FALSE	FRONTAL	FALSE	TRUE	FALSE	FALSE	FALSE	FALSE
afe2a35a-d739df51-20d0f406-45a7b875-7d144623	18784252	50016004	AP	FALSE	FRONTAL	FALSE	TRUE	FALSE	FALSE	FALSE	FALSE
24a447ce-02a7cf0d-c3a88a8d-fdff439e-0a345931	18784252	50016004	LL	FALSE	LATERAL	FALSE	TRUE	FALSE	FALSE	FALSE	FALSE
5ac903c8-d2d25f1f-ac917fca-f32ea9fc-8a66edf3	18784252	50016004	LL	FALSE	LATERAL	FALSE	TRUE	FALSE	FALSE	FALSE	FALSE
2df6d9d0-600c89ed-e34335a7-1764e26c-1d23943f	10710127	50016034	PA	FALSE	FRONTAL	FALSE	TRUE	FALSE	FALSE	FALSE	FALSE
62fabf85-7bf31145-b485eafc-21d75962-534a8be8	10710127	50016034	LATERAL	FALSE	LATERAL	FALSE	TRUE	FALSE	FALSE	FALSE	FALSE
b57face8-df2c3c57-2a99e6b1-4919f774-c8c3e93c	15131736	50016102	AP	FALSE	FRONTAL	FALSE	TRUE	FALSE	FALSE	FALSE	FALSE
0ac47bfa-c4053d4b-bec38b94-102994ba-8c981c76	12727378	50016104	AP	FALSE	FRONTAL	FALSE	TRUE	FALSE	FALSE	FALSE	FALSE
ae1a67e7-b0b7a11e-f0c2ea3e-9e3418c6-7a6244d2	16635936	50016111	AP	FALSE	FRONTAL	FALSE	TRUE	FALSE	FALSE	FALSE	FALSE
5445298b-d5dde476-0205a798-f6ffa428-1fe3c5ff	16635936	50016111	LATERAL	FALSE	LATERAL	FALSE	TRUE	FALSE	FALSE	FALSE	FALSE
d952d6e7-728f39cb-26d9513e-ea3a7faf-f7a1421f	18093100	50016170	AP	FALSE	FRONTAL	FALSE	TRUE	FALSE	FALSE	FALSE	FALSE
c49be889-4e89763f-2f36cb49-41562b0a-6d09e7fd	16860825	50016193	PA	FALSE	FRONTAL	FALSE	TRUE	FALSE	FALSE	TRUE	FALSE
5b0cecaf-2b26aa50-fab9e704-7e59e7c2-90d68617	16860825	50016193	PA	FALSE	LATERAL	FALSE	FALSE	FALSE	FALSE	TRUE	FALSE
a0b3d5f6-de95cdd9-dbd96370-ce4fc450-54e30b32	16860825	50016193	LL	FALSE	LATERAL	FALSE	TRUE	FALSE	FALSE	FALSE	FALSE
76a0617f-1c0a2045-f2bbe228-15d1b162-64feb8bc	18354402	50016304	PA	FALSE	FRONTAL	FALSE	TRUE	FALSE	FALSE	TRUE	FALSE
d1eb2002-a92ac157-6b89ee25-3ae7a5f5-c1f0f366	18354402	50016304	PA	FALSE	FRONTAL	FALSE	TRUE	FALSE	FALSE	TRUE	FALSE
d76551c5-0a02bcdb-06ef46ce-e06c3b6a-b39252bf	18354402	50016304	LL	FALSE	LATERAL	FALSE	TRUE	FALSE	FALSE	FALSE	FALSE
edf64680-6038da78-f6693f72-535ac2bb-feee4c8b	18487334	50016413	AP	FALSE	FRONTAL	FALSE	TRUE	FALSE	FALSE	FALSE	FALSE
464ea154-74cc7ce2-285ff12e-d98bb5cf-23f966d4	12921473	50016419	AP	FALSE	FRONTAL	FALSE	TRUE	FALSE	FALSE	FALSE	FALSE
48623183-6f50e0d2-3710e3cb-342410dc-1bf91414	13611304	50016439	PA	FALSE	FRONTAL	FALSE	TRUE	FALSE	FALSE	FALSE	FALSE
dd0ec2b2-d8d2fd08-f6b67a5a-79c1886d-0fb1ce5e	13611304	50016439	LATERAL	FALSE	LATERAL	FALSE	TRUE	FALSE	FALSE	FALSE	FALSE
e57e42f2-ae11d6ba-38e5a191-9d92b1ab-e17d0142	18163289	50016489	AP	FALSE	FRONTAL	FALSE	TRUE	FALSE	FALSE	FALSE	FALSE
cb4522d4-2e5ccc81-d3cc0147-788cc3cc-c0c93428	11177074	50016524	PA	FALSE	FRONTAL	FALSE	TRUE	FALSE	FALSE	TRUE	FALSE
236c527b-82b04a1a-e0586c49-7c14ec87-9dd17522	11177074	50016524	LATERAL	FALSE	LATERAL	FALSE	TRUE	FALSE	FALSE	FALSE	FALSE
c1431b81-64f5f754-1202f604-9463b762-6d9f952c	18367977	50016669	PA	FALSE	FRONTAL	FALSE	TRUE	FALSE	FALSE	FALSE	FALSE
1223e333-8a99e744-f7b3675b-ac45da49-ea3b2d7e	18367977	50016669	LL	FALSE	LATERAL	FALSE	TRUE	FALSE	FALSE	FALSE	FALSE
0dd69eb1-c1d37b6b-cce69e9e-20ac01f5-b89aeed8	10873410	50016726	PA	FALSE	FRONTAL	FALSE	TRUE	FALSE	FALSE	FALSE	FALSE
70f04fee-3aba9ac2-c5d6ddb5-44a2938e-5320a89d	10873410	50016726	LATERAL	FALSE	LATERAL	FALSE	TRUE	FALSE	FALSE	FALSE	FALSE
fa5b411a-66b6b43f-7c5ae552-2fada058-65d96f4d	14439892	50016882	PA	FALSE	FRONTAL	FALSE	TRUE	FALSE	FALSE	FALSE	FALSE
201a046c-d3490c16-3aab2e97-21d9c48c-73ea0e02	14439892	50016882	LL	FALSE	LATERAL	FALSE	TRUE	FALSE	FALSE	FALSE	FALSE
4f6b7e74-1cb3f732-09061350-7d3e5ef2-b4ddcb6c	11958913	50016959		FALSE	FRONTAL	FALSE		FALSE	FALSE	FALSE	FALSE
b313c96f-564f2b64-37083351-84cdbb39-77be2d05	11958913	50016959		FALSE	LATERAL	FALSE		FALSE	FALSE	FALSE	FALSE
16b64fbf-28851a03-d310ba5a-7b8dadbf-6d420bd2	16043614	50017036		FALSE	FRONTAL	FALSE		FALSE	FALSE	FALSE	FALSE
b1aba334-6cab227b-b5a04b6b-019867f2-f9b18fc0	16043614	50017036		FALSE	FRONTAL	FALSE		FALSE	FALSE	FALSE	FALSE
0cf758d8-afe72066-6490f231-7e15c5b8-239957d1	16043614	50017036	LL	FALSE	LATERAL	FALSE	TRUE	FALSE	FALSE	FALSE	FALSE
b52a5fa6-f50dd2f7-56edc371-b5c9ad6e-b3f0254c	16043614	50017036	LL	FALSE	LATERAL	FALSE	TRUE	FALSE	FALSE	FALSE	FALSE
df3bbb58-f7cf5a3d-d23829ed-c61db6ac-ae1adfc6	14439439	50017086	PA	FALSE	FRONTAL	FALSE	TRUE	FALSE	FALSE	FALSE	TRUE
2665072d-c7fef0eb-f2f6ea06-410f7840-65a6de79	14439439	50017086	LATERAL	FALSE	LATERAL	FALSE	TRUE	FALSE	FALSE	FALSE	FALSE
74774a5b-779da28d-08af843e-52dae6e0-81f393e3	19213007	50017116		FALSE	FRONTAL	FALSE		FALSE	FALSE	FALSE	FALSE
3165fecc-c827209e-e2c02658-6b551b63-fba08e82	19213007	50017116	LL	FALSE	LATERAL	FALSE	TRUE	FALSE	FALSE	FALSE	FALSE
3993b94d-d6d03a5b-b83d3293-22bf35d8-189770eb	17945025	50017179	AP	FALSE	FRONTAL	FALSE	TRUE	FALSE	FALSE	FALSE	FALSE
10024ab0-02293950-64e7a740-b3acfb89-273ed9b2	10195926	50017216	PA	FALSE	FRONTAL	FALSE	TRUE	FALSE	FALSE	TRUE	FALSE
f64b76ba-00fc50e0-fdafd6d4-20d890c4-c440f346	10195926	50017216	LATERAL	FALSE	LATERAL	FALSE	TRUE	FALSE	FALSE	FALSE	FALSE
6cc086c3-92ce1216-bd56be95-cc4f2b54-b9bb43c3	11441373	50017235	AP	FALSE	FRONTAL	FALSE	TRUE	FALSE	FALSE	FALSE	FALSE
ab40beb7-f4ca31ae-de3f8c36-48c0ee54-41df10aa	16397519	50017245	AP	FALSE	FRONTAL	FALSE	TRUE	FALSE	FALSE	FALSE	FALSE
a908327f-35df05a9-a2d1a962-9be38ab9-1502f4b5	16397519	50017245	LL	FALSE	LATERAL	FALSE	TRUE	FALSE	FALSE	FALSE	FALSE
12f767cd-0dc12344-18016149-3f50dcf5-e27ad4e3	12734486	50017262	AP	FALSE	FRONTAL	FALSE	TRUE	FALSE	FALSE	FALSE	FALSE
d76cd4d7-715a1836-558da815-76196ff0-c5b94f78	15913953	50017265	AP	FALSE	FRONTAL	FALSE	TRUE	FALSE	FALSE	FALSE	FALSE
5d31a51c-710a8b07-04738984-85702b1c-d7755756	11539240	50017325	PA	FALSE	FRONTAL	FALSE	TRUE	FALSE	FALSE	TRUE	FALSE
e285c50c-e6500c3e-cba62191-51083834-c36f3b3b	11539240	50017325	LL	FALSE	LATERAL	FALSE	TRUE	FALSE	FALSE	FALSE	FALSE
c8b553ed-b2a5e6d0-ef6b29cb-7b521a3c-a40b960e	12085315	50017335	PA	FALSE	FRONTAL	FALSE	TRUE	FALSE	FALSE	FALSE	FALSE
5bdd93d9-4e4a031a-9d8e5919-9f97fdc5-8a9c91b7	12085315	50017335	LATERAL	FALSE	LATERAL	FALSE	TRUE	FALSE	FALSE	FALSE	FALSE
0d0ccb6b-8c88d917-0561d554-71551109-7db200f3	19731741	50017392	AP	FALSE	FRONTAL	FALSE	TRUE	FALSE	FALSE	FALSE	FALSE
86971f4b-a0537ae9-7ecba652-7ac46989-80d673ca	19731741	50017392	LATERAL	FALSE	LATERAL	FALSE	TRUE	FALSE	FALSE	FALSE	FALSE
f74c9847-d18c6d0a-af3722fe-ad1f40e2-a92f9397	17427105	50017442	PA	FALSE	FRONTAL	FALSE	TRUE	FALSE	FALSE	TRUE	FALSE
349d4c38-41273c0d-4cef69c6-ab445c90-b5966c36	17427105	50017442	LL	FALSE	LATERAL	FALSE	TRUE	FALSE	FALSE	FALSE	FALSE
d055577a-8cfe0383-e50b87f6-24c5a843-732ece30	17427105	50017442	LL	FALSE	LATERAL	FALSE	TRUE	FALSE	FALSE	FALSE	FALSE
bd106f94-104df737-c97bb6c9-c380b8ed-66d954f4	19004148	50017677	AP	FALSE	FRONTAL	FALSE	TRUE	FALSE	FALSE	FALSE	FALSE
52303d59-003a2f76-c90c9fbd-c8c3ec71-841369b5	12934024	50017730	AP	FALSE	FRONTAL	FALSE	TRUE	FALSE	FALSE	FALSE	FALSE
645dd223-bb4a40c3-d6a19aeb-fcd36a22-ca6478a3	11474065	50017760	AP	FALSE	FRONTAL	FALSE	TRUE	FALSE	FALSE	FALSE	FALSE
036b7ea2-b44fde5b-1a6997b4-bdf53d2e-81a10721	11741102	50017800	PA	FALSE	FRONTAL	FALSE	TRUE	FALSE	FALSE	FALSE	TRUE
41d8d16f-be00b2f9-e530d79d-1635022b-733a53c7	11741102	50017800	PA	FALSE	FRONTAL	FALSE	TRUE	FALSE	FALSE	FALSE	TRUE
adc97efe-159d47a7-f06c5327-c6823a12-0b7d2369	11741102	50017800	LATERAL	FALSE	LATERAL	FALSE	TRUE	FALSE	FALSE	FALSE	FALSE
644c0b96-04958a0d-2b825021-27d34413-26218038	16900636	50017806	AP	FALSE	FRONTAL	FALSE	TRUE	FALSE	FALSE	FALSE	FALSE
87748798-a6aaac7e-4f724e3c-dc2c4ac5-362bf18d	17681159	50017849	AP	FALSE	FRONTAL	FALSE	TRUE	FALSE	FALSE	FALSE	FALSE
f5707489-c5b192c1-039bf90f-d16d662f-ea542718	16449849	50017850	PA	FALSE	FRONTAL	FALSE	TRUE	FALSE	FALSE	FALSE	FALSE
2818b90e-9bc529f0-e57c19ec-34091c58-f9552b96	16449849	50017850	LATERAL	FALSE	LATERAL	FALSE	TRUE	FALSE	FALSE	FALSE	FALSE
11d71564-082087e4-5260980a-7a2bc1b0-b737e06c	14982705	50017873	AP	FALSE	FRONTAL	FALSE	TRUE	FALSE	FALSE	FALSE	FALSE
f83e03e1-501d8c63-07e76b5e-45297c6a-6bcdc8a4	14042856	50017874	PA	FALSE	FRONTAL	FALSE	TRUE	FALSE	FALSE	FALSE	FALSE
8b0b56d8-c9e385df-c0597a9c-687a3a88-d8858d18	14042856	50017874	PA	FALSE	LATERAL	FALSE	FALSE	FALSE	FALSE	FALSE	FALSE
db5dbcc3-7890942b-540a6946-ae7e4470-6aa8fdba	11891099	50017993	AP	FALSE	FRONTAL	FALSE	TRUE	FALSE	FALSE	FALSE	FALSE
5371f698-734383c5-3d94e786-722d1315-4c2b45fe	17982406	50018005	PA	FALSE	FRONTAL	FALSE	TRUE	FALSE	FALSE	FALSE	FALSE
dd68cbd7-e2518403-a85420a2-ef3e3060-42153127	17982406	50018005	LL	FALSE	LATERAL	FALSE	TRUE	FALSE	FALSE	FALSE	FALSE
c8516d17-633670d0-d2b19271-7e88d8d8-93a5ee84	13687936	50018171	AP	FALSE	FRONTAL	FALSE	TRUE	FALSE	FALSE	FALSE	FALSE
8ef1ada9-d8226ad3-3872b8c4-a33dd3c6-22d264a9	11327070	50018219	AP	FALSE	FRONTAL	FALSE	TRUE	FALSE	FALSE	FALSE	FALSE
6428ef34-467101fd-898033e8-6ada0584-4481639e	13224377	50018247	AP	FALSE	FRONTAL	FALSE	TRUE	FALSE	FALSE	FALSE	FALSE
81731476-d68399cf-ccde6ba0-78ea3938-bd40cc6c	13224377	50018247	AP	FALSE	FRONTAL	FALSE	TRUE	FALSE	FALSE	FALSE	FALSE
4309496b-ef4bab1f-5a5be38d-6f43e0a6-1c09938c	18853538	50018250	AP	FALSE	FRONTAL	FALSE	TRUE	FALSE	FALSE	FALSE	FALSE
b5d4a3a9-92dc062c-6818001c-6d17c24e-ebd3ff07	12542274	50018264	PA	FALSE	FRONTAL	FALSE	TRUE	FALSE	FALSE	FALSE	FALSE
779625aa-27f00c93-ab213dbb-6adf845f-bb347c19	12542274	50018264	LATERAL	FALSE	LATERAL	FALSE	TRUE	FALSE	FALSE	FALSE	FALSE
d1b97930-dd46b2fd-4f51d23f-fc87ee09-f9c60a70	14987072	50018277	AP	FALSE	FRONTAL	FALSE	TRUE	FALSE	FALSE	FALSE	FALSE
f0b615b5-3beeb7ca-b5b0d368-2e762bab-7d6d7d2e	14987072	50018277	LATERAL	FALSE	LATERAL	FALSE	TRUE	FALSE	FALSE	FALSE	FALSE
68757045-150363b2-67b74bcb-38dc00e5-dc20cd0d	11797875	50018332	PA	FALSE	FRONTAL	FALSE	TRUE	FALSE	FALSE	TRUE	FALSE
a264a7e9-c165c6cf-7db57ddd-c84ecc02-6096a356	11797875	50018332	LATERAL	FALSE	LATERAL	FALSE	TRUE	FALSE	FALSE	FALSE	FALSE
45414c07-ad21f8ec-6d44e0ea-433003bd-826ce875	17469778	50018337	AP	FALSE	FRONTAL	FALSE	TRUE	FALSE	FALSE	FALSE	FALSE
0779793f-c9434899-dc0a6eb5-4d7230ae-25fcd82e	17048458	50018447	AP	FALSE	FRONTAL	FALSE	TRUE	FALSE	FALSE	FALSE	FALSE
cf799b38-82e5b7b8-27871f35-c8841623-60343cba	19655295	50018480	AP	FALSE	FRONTAL	FALSE	TRUE	FALSE	FALSE	FALSE	FALSE
f7512f72-864060d0-1ed1922e-c3b0ce02-3fd279b7	17915051	50018617	PA	FALSE	FRONTAL	FALSE	TRUE	FALSE	FALSE	FALSE	FALSE
7df3fb57-4620cc24-fc92724c-00d2e9b6-9f8cac7b	17915051	50018617	LATERAL	FALSE	LATERAL	FALSE	TRUE	FALSE	FALSE	FALSE	FALSE
a2aea590-1c2d5a9a-6e0e18dc-e617ddb0-90be2d28	17375613	50018672	PA	FALSE	FRONTAL	FALSE	TRUE	FALSE	FALSE	FALSE	FALSE
6e158cdd-a013532d-780c58aa-541b7d3e-4652c71d	17375613	50018672	LL	FALSE	LATERAL	FALSE	TRUE	FALSE	FALSE	FALSE	FALSE
eb4adb2f-5d10398f-5ec67970-2ccb5e6d-7950e2d0	14702876	50018726		FALSE	FRONTAL	FALSE		FALSE	FALSE	FALSE	FALSE
d329b1d9-aa6de532-6bead763-135e0509-832dc449	15426827	50018729	PA	FALSE	FRONTAL	FALSE	TRUE	FALSE	FALSE	FALSE	FALSE
f37dc633-b5316886-5d844e0b-bb395d28-696bc670	15426827	50018729	LATERAL	FALSE	LATERAL	FALSE	TRUE	FALSE	FALSE	FALSE	FALSE
72c1cff5-70afa0a3-19c777ca-04bc1986-cc474b8b	18362524	50018736	PA	FALSE	FRONTAL	FALSE	TRUE	FALSE	FALSE	FALSE	FALSE
40f5ad77-6546fe55-6d5f08eb-227cc4cb-bb28b90e	18362524	50018736	LATERAL	FALSE	LATERAL	FALSE	TRUE	FALSE	FALSE	FALSE	FALSE
dbb50e0a-c6752dfa-7683c1f3-9e3a8b17-5947adef	15762623	50018809	PA	FALSE	FRONTAL	FALSE	TRUE	FALSE	FALSE	TRUE	FALSE
0e3e183f-8dc1700c-449edeb9-b0d36a6f-b9e305d5	15762623	50018809	LATERAL	FALSE	LATERAL	FALSE	TRUE	FALSE	FALSE	FALSE	FALSE
d2c28bb3-581b9e2d-1a81bbd9-86d064df-d2d2c1e6	13017215	50018949	AP	FALSE	FRONTAL	FALSE	TRUE	FALSE	FALSE	FALSE	FALSE
3aea4d09-af5978f0-879d2939-0eddf81d-4bb610f0	14920255	50018952	PA	FALSE	FRONTAL	FALSE	TRUE	FALSE	FALSE	FALSE	FALSE
5aafb981-0db383e2-f484c598-ed53c233-239431ed	14920255	50018952	LATERAL	FALSE	LATERAL	FALSE	TRUE	FALSE	FALSE	FALSE	FALSE
bb06fe84-40627b1a-6f316681-29a9a02c-f50dec8d	10378079	50018967	AP	FALSE	FRONTAL	FALSE	TRUE	FALSE	FALSE	FALSE	FALSE
6afebf0a-bec9250c-51914b50-5bb85eae-f5d9f5c1	10378079	50018967	LATERAL	FALSE	LATERAL	FALSE	TRUE	TRUE	FALSE	FALSE	FALSE
c1dd96a0-2a01fa31-31495114-b1dd7493-9507ac01	19509694	50018968	AP	FALSE	FRONTAL	FALSE	TRUE	FALSE	FALSE	FALSE	FALSE
74d13a7c-e0743519-05f16e91-a26ded2c-49cb8c02	19509694	50018968	LATERAL	FALSE	LATERAL	FALSE	TRUE	FALSE	FALSE	FALSE	FALSE
020c090d-ec45a115-6ab5417c-467086f0-24d4e65f	15355222	50019013	AP	FALSE	FRONTAL	FALSE	TRUE	FALSE	FALSE	FALSE	FALSE
9c9e0307-9ab04e97-c1e00b9b-fe73c61e-5614ffb0	13417577	50019062	AP	FALSE	FRONTAL	FALSE	TRUE	FALSE	FALSE	FALSE	FALSE
80320b4c-96d5c3f1-fbe5bc28-ed17d74a-24749d8d	13988917	50019066	AP	FALSE	FRONTAL	FALSE	TRUE	FALSE	FALSE	FALSE	FALSE
3fc8aeb0-9f79405e-59dd675a-e57d67f1-de210194	17396841	50019185	AP	FALSE	FRONTAL	FALSE	TRUE	FALSE	FALSE	FALSE	FALSE
bf230a43-ab050ede-7f3ac685-0e9a7c2b-5aaddeb2	15134995	50019237	AP	FALSE	FRONTAL	FALSE	TRUE	FALSE	FALSE	FALSE	FALSE
0485c436-6525a274-371cd85c-4782335a-5ca617f2	15134995	50019237	LATERAL	FALSE	LATERAL	FALSE	TRUE	FALSE	FALSE	FALSE	FALSE
de22abd3-837f5787-81ddce1a-bbca270f-c072a957	15134995	50019237	LATERAL	FALSE	LATERAL	FALSE	TRUE	FALSE	FALSE	FALSE	FALSE
eeadda19-396c66ff-8f496cd9-d9777f96-bfcae223	17152921	50019248	PA	FALSE	FRONTAL	FALSE	TRUE	FALSE	FALSE	FALSE	FALSE
29eb2fe8-fde4c5d5-15f73697-06dc8966-80142840	17152921	50019248	LATERAL	FALSE	LATERAL	FALSE	TRUE	FALSE	FALSE	FALSE	FALSE
b8fc8aba-13e82e93-9eb7f522-7ae41df3-fa46de4e	15944907	50019249	AP	FALSE	FRONTAL	FALSE	TRUE	FALSE	FALSE	FALSE	FALSE
27c0f04a-9bd0116e-079a6693-5964af9d-6fc1cb6f	13171295	50019265	LATERAL	FALSE	FRONTAL	FALSE	FALSE	FALSE	FALSE	FALSE	FALSE
77beef40-d0143c57-b0c470d9-ea683dbc-ed332030	13171295	50019265	PA	FALSE	LATERAL	FALSE	FALSE	FALSE	FALSE	FALSE	FALSE
f13ef0a3-de668293-9708d66a-663cf65c-53bcc198	18806987	50019274	AP	FALSE	FRONTAL	FALSE	TRUE	FALSE	FALSE	FALSE	FALSE
1908e913-d3051cf7-34f98451-4ed66f58-15582c1d	13881772	50019396	PA	FALSE	FRONTAL	FALSE	TRUE	FALSE	FALSE	FALSE	FALSE
1b61de01-88814d7b-77532377-b7782fd0-9660b576	13881772	50019396	LATERAL	FALSE	LATERAL	FALSE	TRUE	FALSE	FALSE	FALSE	FALSE
552aba15-c52909b9-55a61285-246f45b6-ccc58095	17175679	50019398	PA	FALSE	FRONTAL	FALSE	TRUE	FALSE	FALSE	FALSE	FALSE
99dea480-2f60a6e2-f6a1142c-b121cd55-01062f52	17175679	50019398	LATERAL	FALSE	LATERAL	FALSE	TRUE	FALSE	FALSE	FALSE	FALSE
7f38b9e2-2c7277b7-e3f4b1a1-6a368caf-30101b74	13050816	50019457	PA	FALSE	FRONTAL	FALSE	TRUE	FALSE	FALSE	TRUE	FALSE
21175cde-3c3e3d9a-687531bc-12cc96f1-5eadcec5	13050816	50019457	LATERAL	FALSE	LATERAL	FALSE	TRUE	FALSE	FALSE	FALSE	FALSE
6bec3fcb-a7097c0d-fe309581-45747176-2e7ee01e	16940835	50019565	AP	FALSE	FRONTAL	FALSE	TRUE	FALSE	FALSE	FALSE	FALSE
688306b6-0d386ab6-ff716198-795c560b-8caddda1	13018979	50019629	AP	FALSE	FRONTAL	FALSE	TRUE	FALSE	FALSE	FALSE	FALSE
749f60e8-0b7aa4ae-eca5f370-4d619383-59532c17	13018979	50019629	AP	FALSE	FRONTAL	FALSE	TRUE	FALSE	FALSE	FALSE	FALSE
11454388-64241bc5-5289aed2-787c3382-c7b0df1f	13018979	50019629	LATERAL	FALSE	LATERAL	FALSE	TRUE	FALSE	FALSE	FALSE	FALSE
eb4dd149-4f690076-e47becd5-ad4f3e01-39ad5ab7	14992282	50019631	PA	FALSE	FRONTAL	FALSE	TRUE	FALSE	FALSE	FALSE	FALSE
567f8ad6-83c5a1da-49ffe6c3-ce1200eb-306b46a2	14992282	50019631	LATERAL	FALSE	LATERAL	FALSE	TRUE	FALSE	FALSE	FALSE	FALSE
4e68db98-6d4358dc-894b8dd1-d13e88af-ac2973ab	12685954	50019661	PA	FALSE	FRONTAL	FALSE	TRUE	FALSE	FALSE	FALSE	FALSE
1b760218-e913f85e-1cf89bfb-0f3965e2-e297b029	12685954	50019661	LL	FALSE	LATERAL	FALSE	TRUE	FALSE	FALSE	FALSE	FALSE
9afe0499-d372d98b-9c09fcc6-de48390e-2d31200f	19003049	50019718	PA	FALSE	FRONTAL	FALSE	TRUE	FALSE	FALSE	FALSE	FALSE
7c566151-b1c1ce49-757cadab-e2ab994c-7f05eeec	19003049	50019718	LATERAL	FALSE	LATERAL	FALSE	TRUE	FALSE	FALSE	FALSE	FALSE
3b186a22-c87f3b03-dd58e5fd-e57e01f8-96f5df08	10259739	50019765		FALSE	FRONTAL	FALSE		FALSE	FALSE	FALSE	FALSE
b2fa9999-1dc4dc20-eec7308d-1637896d-d3440dd3	10259739	50019765		FALSE	FRONTAL	FALSE		FALSE	FALSE	FALSE	FALSE
4d0b263f-05e8427e-2b22be06-72a9a388-ad61862b	10259739	50019765		FALSE	LATERAL	FALSE		FALSE	FALSE	FALSE	FALSE
2a00578b-714d2f17-44c3c142-c476ee30-09bef613	18039514	50019918	AP	FALSE	FRONTAL	FALSE	TRUE	FALSE	FALSE	FALSE	FALSE
646a9949-5b1572cf-0b77223d-f82bbe05-e64b53c3	18039514	50019918	AP	FALSE	FRONTAL	FALSE	TRUE	FALSE	FALSE	FALSE	FALSE
881cd745-0645dc97-3c361812-96323725-24650ed1	18039514	50019918	LATERAL	FALSE	LATERAL	FALSE	TRUE	FALSE	FALSE	FALSE	FALSE
f0cfab64-bda1acc6-0a7dbf42-54784cfc-a31fa477	18039514	50019918	LATERAL	FALSE	LATERAL	FALSE	TRUE	FALSE	FALSE	FALSE	FALSE
fd164fdd-50c1c894-71fe1cb3-21911d1a-eb09a17f	12199299	50019994	AP	FALSE	FRONTAL	FALSE	TRUE	FALSE	FALSE	FALSE	FALSE
65d95ad4-1a51d396-c417d1fa-1f08aa69-ca6d14ff	17277688	50020184	AP	FALSE	FRONTAL	FALSE	TRUE	FALSE	FALSE	FALSE	FALSE
3406203c-ecbdc4b3-65cf41e7-d3a520fd-389386ae	14780705	50020269	AP	FALSE	FRONTAL	FALSE	TRUE	FALSE	FALSE	FALSE	FALSE
67344ffc-9c0aa50d-661737bd-22db66ac-e400268e	14780705	50020269	AP	FALSE	FRONTAL	FALSE	TRUE	FALSE	FALSE	FALSE	FALSE
2235d103-250a6bc8-88e8ae09-1239a0ff-52407a64	12749568	50020282	PA	FALSE	FRONTAL	FALSE	TRUE	FALSE	FALSE	FALSE	TRUE
445800ab-77825e8b-384d5d7a-0e853e32-365d7efe	12749568	50020282	LL	FALSE	LATERAL	FALSE	TRUE	FALSE	FALSE	FALSE	FALSE
154fcde4-8297557e-b26f8c13-8ef901a0-4f7e3906	16078742	50020329	PA	FALSE	FRONTAL	FALSE	TRUE	FALSE	FALSE	FALSE	FALSE
be2cb89f-77efb102-c6544d50-50eea358-907642ac	16078742	50020329	LATERAL	FALSE	LATERAL	FALSE	TRUE	FALSE	FALSE	FALSE	FALSE
63798d84-2fa820f3-70dd065c-dcd8ceb8-3649aad0	17052702	50020347	PA	FALSE	FRONTAL	FALSE	TRUE	FALSE	FALSE	FALSE	FALSE
3cb0e3b4-633e005f-75a73972-8141c3bb-6708f744	17052702	50020347	LL	FALSE	LATERAL	FALSE	TRUE	FALSE	FALSE	FALSE	FALSE
a767b7c0-6bdaee42-8ca0cd60-7b89ffb1-3bbbba27	15758946	50020371	AP	FALSE	FRONTAL	FALSE	TRUE	FALSE	FALSE	FALSE	FALSE
5e861703-66367757-f8a458b6-39741594-3ab89d41	15758946	50020371	LATERAL	FALSE	LATERAL	FALSE	TRUE	FALSE	FALSE	FALSE	FALSE
ab5cfe9c-f193ef66-5ab5cb58-2dab8688-211b0b44	16969063	50020401	AP	FALSE	FRONTAL	FALSE	TRUE	FALSE	FALSE	FALSE	FALSE
f2bbd69e-cb414ff8-3d3a6027-c1c30a44-d7be4ce5	12901714	50020422		FALSE	FRONTAL	FALSE		FALSE	FALSE	FALSE	FALSE
a459e36c-e0f5e362-cb088e8b-c8f1bab5-b3bd58dd	12901714	50020422		FALSE	LATERAL	FALSE		FALSE	FALSE	FALSE	FALSE
865de6c6-25704eab-a1f495cf-d8d2bdc3-f3e35f36	18287784	50020513	PA	FALSE	FRONTAL	FALSE	TRUE	FALSE	FALSE	FALSE	FALSE
1bf31dce-ed3c3a30-6c37acd7-3154791e-348ffa67	18287784	50020513	LATERAL	FALSE	LATERAL	FALSE	TRUE	FALSE	FALSE	FALSE	FALSE
6335e62d-9f32c216-fe6daed7-0a47391b-37301bf0	16288388	50020535	PA	FALSE	FRONTAL	FALSE	TRUE	FALSE	FALSE	FALSE	FALSE
c78c0eb4-e2192739-b11564a9-fdd1ae3b-2041db15	16288388	50020535	PA	FALSE	FRONTAL	FALSE	TRUE	FALSE	FALSE	FALSE	FALSE
81578882-b1396f5d-136ebceb-d7043f2c-1a9b6643	16288388	50020535	LATERAL	FALSE	LATERAL	FALSE	TRUE	FALSE	FALSE	FALSE	FALSE
7c0a6ae5-addcdb14-dc3a6408-eb85615c-668a9a3d	13890986	50020559	AP	FALSE	FRONTAL	FALSE	TRUE	FALSE	FALSE	FALSE	FALSE
bc2cb018-520613d6-03dfe782-16da6ba3-a6043243	18386155	50020621	PA	FALSE	FRONTAL	FALSE	TRUE	FALSE	FALSE	FALSE	FALSE
25fc7af8-14539ff2-0e11050c-4da90b8f-4993b2ef	18386155	50020621	LATERAL	FALSE	LATERAL	FALSE	TRUE	FALSE	FALSE	FALSE	FALSE
6af25e65-9fa0b2c0-a8063077-ac4e3e12-9b681c8e	17300432	50020645	AP	FALSE	FRONTAL	FALSE	TRUE	FALSE	FALSE	FALSE	FALSE
90bdf7a8-f1610f2b-f8da634e-bd35f8e0-483b78f0	16550015	50020680	AP	FALSE	FRONTAL	FALSE	TRUE	FALSE	FALSE	FALSE	FALSE
4f92ec1c-361d0935-70e669d0-4fb21b72-e1edd531	18195430	50020746	AP	FALSE	FRONTAL	FALSE	TRUE	FALSE	FALSE	FALSE	FALSE
acd24728-27465c70-76ff66cb-eb3c76f4-b7c5ae20	18195430	50020746	AP	FALSE	FRONTAL	FALSE	TRUE	FALSE	FALSE	FALSE	FALSE
88acc387-7f4c1e21-ab434d29-2cb81370-34324b70	10238956	50020755	PA	FALSE	FRONTAL	FALSE	TRUE	FALSE	FALSE	FALSE	FALSE
0be3da16-fe285e4e-90df75d8-b8a29271-731801e1	10238956	50020755	LATERAL	FALSE	LATERAL	FALSE	TRUE	TRUE	FALSE	FALSE	FALSE
46e31343-f0357f21-17d6df2c-1a3afb01-ba9c8ab7	16811882	50020777	PA	FALSE	FRONTAL	FALSE	TRUE	FALSE	FALSE	TRUE	FALSE
dbfacade-5a345102-3f91d69f-c43d4359-b347b09e	16811882	50020777	LATERAL	FALSE	LATERAL	FALSE	TRUE	FALSE	FALSE	FALSE	FALSE
93ee4791-132beea6-f9f4cc20-a823d798-9b4fa068	17736979	50020820	AP	FALSE	FRONTAL	FALSE	TRUE	FALSE	FALSE	FALSE	FALSE
a0761604-3052da16-bc43480d-6cb19568-0c8b45e0	17736979	50020820	AP	FALSE	FRONTAL	FALSE	TRUE	FALSE	FALSE	FALSE	FALSE
8293737d-fdb6a5a4-c86129b5-8cdffd71-bb025adf	19232186	50020842	PA	FALSE	FRONTAL	FALSE	TRUE	FALSE	FALSE	FALSE	FALSE
25ac5570-d7af4c6f-fcf59f01-37b5625a-ceae4d2c	19232186	50020842	LATERAL	FALSE	LATERAL	FALSE	TRUE	FALSE	FALSE	FALSE	FALSE
11c259ac-269c32f1-2c3a9077-f1d390f5-4425759d	10483660	50020847	PA	FALSE	FRONTAL	FALSE	TRUE	FALSE	FALSE	TRUE	FALSE
52d9977f-236616da-d0473d30-36585883-0be568af	10483660	50020847	LATERAL	FALSE	LATERAL	FALSE	TRUE	FALSE	TRUE	FALSE	FALSE
0262a0e7-1c08645b-4d75e0d5-770beea2-43cdffb3	11640097	50020853	AP	FALSE	FRONTAL	FALSE	TRUE	FALSE	FALSE	FALSE	FALSE
76a35e0f-eb39bf4d-5c57b18c-6b5cd463-e4e1958f	11640097	50020853	LATERAL	FALSE	LATERAL	FALSE	TRUE	FALSE	FALSE	FALSE	FALSE
97e28469-a302d844-d0012304-f38a9064-d9a84dfd	19523310	50020872	PA	FALSE	FRONTAL	FALSE	TRUE	FALSE	FALSE	FALSE	FALSE
edc325b5-5970ebac-c55da683-d8027eed-993c95fd	19523310	50020872	LATERAL	FALSE	LATERAL	FALSE	TRUE	FALSE	FALSE	FALSE	FALSE
137ba378-2ac1ff53-1fe5a531-f9c7eaec-ce5b0bf8	15417498	50020898	PA	FALSE	FRONTAL	FALSE	TRUE	FALSE	FALSE	FALSE	FALSE
3d0ebae8-231f997a-74ecd7b5-54741bb4-424ee28d	15417498	50020898	LATERAL	FALSE	LATERAL	FALSE	TRUE	FALSE	FALSE	FALSE	FALSE
5b2a9b69-62a73e22-c6dc8006-9de44a8f-f4a74a10	19962126	50020923	AP	FALSE	FRONTAL	FALSE	TRUE	FALSE	FALSE	FALSE	FALSE
73469578-f8f35868-38240507-6b010f29-1392fc54	10190130	50021016	AP	FALSE	FRONTAL	FALSE	TRUE	FALSE	FALSE	FALSE	FALSE
6df7f4e3-f38bd81a-d4378e40-97a943e1-1e5196e5	19607985	50021036	AP	FALSE	FRONTAL	FALSE	TRUE	FALSE	FALSE	FALSE	FALSE
78077f4d-d21991d7-545521c7-b4109d71-4a938817	17355488	50021143	AP	FALSE	FRONTAL	FALSE	TRUE	FALSE	FALSE	FALSE	FALSE
0d689173-6704f8a7-23856781-23e96782-d0eeefd9	12829950	50021204	AP	FALSE	FRONTAL	FALSE	TRUE	FALSE	FALSE	FALSE	FALSE
3b38c910-3d4248dc-b500dca3-1d8cb575-c373fbf6	12959538	50021237	AP	FALSE	FRONTAL	FALSE	TRUE	FALSE	FALSE	FALSE	FALSE
8ad198f2-b71957c8-f17710cb-87b5aef5-362582e6	12959538	50021237	LATERAL	FALSE	LATERAL	FALSE	TRUE	FALSE	FALSE	FALSE	FALSE
42900eae-524b3c92-3245324a-b617c2a1-f8710a34	12932052	50021303	PA	FALSE	FRONTAL	FALSE	TRUE	FALSE	FALSE	FALSE	FALSE
32eb5b57-ccee0ebe-31affdd0-d8ae88d3-13b236be	12932052	50021303	LATERAL	FALSE	LATERAL	FALSE	TRUE	FALSE	FALSE	FALSE	FALSE
e71c0f35-3720f496-5ab61020-615a8ad2-2f80bf06	15305253	50021305		FALSE	FRONTAL	FALSE		FALSE	FALSE	FALSE	FALSE
a47594a7-ba8311e8-2b8b3f5f-52d0ca82-63a252b5	13956943	50021306	PA	FALSE	FRONTAL	FALSE	TRUE	FALSE	FALSE	FALSE	FALSE
5154b30f-34c008d1-a4c8a36f-1eced5c8-d9ec9995	13956943	50021306	LATERAL	FALSE	LATERAL	FALSE	TRUE	FALSE	FALSE	FALSE	FALSE
7ec0abbd-5ccd4a05-ede0238e-a454004e-99f5df3a	11523412	50021379	PA	FALSE	FRONTAL	FALSE	TRUE	FALSE	FALSE	FALSE	FALSE
a6bd140b-1d6a3ca0-d28e6d25-aba19c66-3acc9e45	11523412	50021379	PA	FALSE	FRONTAL	FALSE	TRUE	FALSE	FALSE	FALSE	FALSE
381c78e7-500966da-4737dfec-8bd352d3-f4d6386e	11523412	50021379	LL	FALSE	LATERAL	FALSE	TRUE	FALSE	FALSE	FALSE	FALSE
c45bfd67-e62211a5-23633352-e6f9cf01-a2c81ce0	19656279	50021386	AP	FALSE	FRONTAL	FALSE	TRUE	FALSE	FALSE	FALSE	FALSE
077378a1-639e07ca-111795c0-426381a4-a527e0cb	19725697	50021487	AP	FALSE	FRONTAL	FALSE	TRUE	FALSE	FALSE	FALSE	FALSE
b957fbbf-6b60f867-1366952f-fc1e07f2-c5664056	19725697	50021487	AP	FALSE	FRONTAL	FALSE	TRUE	FALSE	FALSE	FALSE	FALSE
fa29f439-d9348810-0659574c-0bb435bd-6eb56fde	12046779	50021500	PA	FALSE	FRONTAL	FALSE	TRUE	FALSE	FALSE	FALSE	FALSE
caa1ffeb-4d055b2f-2b54b7b2-2aba893e-8b5a3c2b	12046779	50021500	LATERAL	FALSE	LATERAL	FALSE	TRUE	FALSE	FALSE	FALSE	FALSE
1164e824-4eb3e59b-38312ccd-92a0fa26-66885887	13186688	50021522	AP	FALSE	FRONTAL	FALSE	TRUE	FALSE	FALSE	FALSE	FALSE
07c0d1d1-dcc39505-5efac2e0-4801d020-c89f03be	13683698	50021524		FALSE	FRONTAL	FALSE		FALSE	FALSE	FALSE	FALSE
3536e43a-ef4b56b0-84f76b4a-db455e8c-089dd9ab	12612379	50021562	AP	FALSE	FRONTAL	FALSE	TRUE	FALSE	FALSE	FALSE	FALSE
490dd56f-e8d90ac8-12b9054d-586f6087-28f20671	12612379	50021562	AP	FALSE	FRONTAL	FALSE	TRUE	FALSE	FALSE	FALSE	FALSE
dda47ec2-9be75c07-c2a039f0-8a2977f3-48385b9b	13138475	50021580	AP	FALSE	FRONTAL	FALSE	TRUE	FALSE	FALSE	FALSE	FALSE
4ce7cad3-bcf7e9d5-3203ce0e-e9d5276f-e130f1ec	14237047	50021610	AP	FALSE	FRONTAL	FALSE	TRUE	FALSE	FALSE	FALSE	FALSE
77124a24-e83fdd81-f2a37834-ff9cb6b9-c49c4fef	11828074	50021708	PA	FALSE	FRONTAL	FALSE	TRUE	FALSE	FALSE	TRUE	FALSE
a2b40e49-5866fd9b-974f0d4b-816ee2e5-2e91ccf2	11828074	50021708	PA	FALSE	FRONTAL	FALSE	TRUE	FALSE	FALSE	TRUE	FALSE
22f1ab3b-0dfb134e-4c71836f-2ddf1471-1efd1bc9	11828074	50021708	LATERAL	FALSE	LATERAL	FALSE	TRUE	FALSE	FALSE	FALSE	FALSE
41a0da7e-6ddafdeb-6811b52a-b739b59f-62b16067	18662300	50021789	PA	FALSE	FRONTAL	FALSE	TRUE	FALSE	FALSE	TRUE	FALSE
51619598-cf2d0018-1daad1e9-0db9534e-16ae4792	18662300	50021789	LATERAL	FALSE	LATERAL	FALSE	TRUE	FALSE	FALSE	FALSE	FALSE
69d67f27-a3a6df0d-96deef76-7ff1cbd9-c9513140	15527518	50021794	AP	FALSE	FRONTAL	FALSE	TRUE	FALSE	FALSE	FALSE	FALSE
1ca01cbc-f4b346a8-bd1b2ec3-60f405d6-9a66b387	13338612	50021817	PA	FALSE	FRONTAL	FALSE	TRUE	FALSE	FALSE	FALSE	FALSE
51287c41-41c89a59-c11973f2-a33099de-fcc0045b	13338612	50021817	LL	FALSE	LATERAL	FALSE	TRUE	FALSE	FALSE	FALSE	FALSE
0ffba609-d96720e8-a3efdce0-c1636949-8ca36fb6	15147932	50021822	AP	FALSE	FRONTAL	FALSE	TRUE	FALSE	FALSE	FALSE	FALSE
2843292e-0238ded9-0d7ac67e-a6cb8b51-0ac5494e	10867608	50021842	AP	FALSE	FRONTAL	FALSE	TRUE	FALSE	FALSE	FALSE	FALSE
69176701-74097bbd-faf440fb-a7b492ba-cb77e844	18070899	50021863	AP	FALSE	FRONTAL	FALSE	TRUE	FALSE	FALSE	FALSE	FALSE
89538ce5-361a7351-a140c9ea-81eb553c-32806ad3	11292496	50022045	PA	FALSE	FRONTAL	FALSE	TRUE	FALSE	FALSE	FALSE	TRUE
b2f9ddb2-74561b45-0c6125dc-a0b08b7a-3b4d357a	11292496	50022045	LL	FALSE	LATERAL	FALSE	TRUE	FALSE	FALSE	FALSE	FALSE
7f8f0ada-72dc6f91-84e9ebf3-9e415f7a-853e4534	10760364	50022049	AP	FALSE	FRONTAL	FALSE	TRUE	FALSE	FALSE	FALSE	FALSE
7012a725-a6d13957-467b6242-e2902782-00936e5d	15314618	50022058	AP	FALSE	FRONTAL	FALSE	TRUE	FALSE	FALSE	FALSE	FALSE
46674f7f-fcd24366-a584a2a1-2a3bac91-ff39b737	10926724	50022108	AP	FALSE	FRONTAL	FALSE	TRUE	FALSE	FALSE	FALSE	FALSE
ef4cc886-64e739d1-d2e3f5f8-0495c161-7ac149a9	10926724	50022108	LATERAL	FALSE	LATERAL	FALSE	TRUE	FALSE	FALSE	FALSE	FALSE
793766cb-e7c22c96-6664250f-0971f332-15953995	15581091	50022149	PA	FALSE	FRONTAL	FALSE	TRUE	FALSE	FALSE	FALSE	FALSE
a24b0610-904d2ef9-1f448437-61c67173-c4d29694	15581091	50022149	LATERAL	FALSE	LATERAL	FALSE	TRUE	FALSE	FALSE	FALSE	FALSE
c73613c6-80a4f262-12aaba32-50077638-e63fbc48	11764279	50022246	AP	FALSE	FRONTAL	FALSE	TRUE	FALSE	FALSE	FALSE	FALSE
8fee97e9-8e7ba2ea-9d70aa33-59674b34-0218d43b	19297337	50022268	PA	FALSE	FRONTAL	FALSE	TRUE	FALSE	FALSE	FALSE	FALSE
d8e95f4f-694e21ec-d0226baf-680b402c-5dc1435f	19297337	50022268	PA	FALSE	FRONTAL	FALSE	TRUE	FALSE	FALSE	FALSE	FALSE
45107389-2aa78c5c-f868e6be-e59cd5e9-f1cfe874	19297337	50022268	LL	FALSE	LATERAL	FALSE	TRUE	FALSE	FALSE	FALSE	FALSE
c0e8b9e9-698fa2e6-f3254b8d-94989ac9-dba519a2	19297337	50022268	LL	FALSE	LATERAL	FALSE	TRUE	FALSE	FALSE	FALSE	FALSE
1401f7bf-a4c42f69-0e651d2e-ac8ffe3f-23223b23	13950979	50022341	AP	FALSE	FRONTAL	FALSE	TRUE	FALSE	FALSE	FALSE	FALSE
d076ce58-4bdad9a5-71717a21-4d41e7a9-ad703648	19919213	50022418	PA	FALSE	FRONTAL	FALSE	TRUE	FALSE	FALSE	FALSE	FALSE
37baf071-64c2d428-461b4cab-0adc8779-4881c287	19919213	50022418	LATERAL	FALSE	LATERAL	FALSE	TRUE	FALSE	FALSE	FALSE	FALSE
9b15b7e4-84256a6a-989e0bf9-f595c82b-8ab33fe0	19623595	50022424	AP	FALSE	FRONTAL	FALSE	TRUE	FALSE	FALSE	FALSE	FALSE
f863878a-48fba6cd-ebfa4e27-c799ad9e-0d433a59	19623595	50022424	LATERAL	FALSE	LATERAL	FALSE	TRUE	FALSE	FALSE	FALSE	FALSE
883f112c-1d0aa0c1-e7abb9ae-4251780a-2eda7527	13272752	50022440		FALSE	FRONTAL	FALSE		FALSE	FALSE	FALSE	FALSE
cd6a2752-6c891134-672ffdb2-396a94fb-c79d78e2	13272752	50022440	LL	FALSE	LATERAL	FALSE	TRUE	FALSE	FALSE	FALSE	FALSE
fa23542c-40f8e7a7-b0922e53-1622cc58-83051dce	13826513	50022463		FALSE	FRONTAL	FALSE		FALSE	FALSE	FALSE	FALSE
d837192d-4e108865-7d2f518c-a5309748-14f6f630	13826513	50022463	LL	FALSE	LATERAL	FALSE	TRUE	FALSE	FALSE	FALSE	FALSE
a5b76f24-38c4bb74-f06093a0-d27adefb-8a710ffb	13983639	50022512	PA	FALSE	FRONTAL	FALSE	TRUE	FALSE	FALSE	TRUE	FALSE
44c85115-8f7a0a73-77840888-c1996fa7-620b28ae	13983639	50022512	LATERAL	FALSE	LATERAL	FALSE	TRUE	FALSE	FALSE	FALSE	FALSE
5feecef2-e806dc59-9c5b6fd4-1d992417-290acbe0	19809456	50022513	AP	FALSE	FRONTAL	FALSE	TRUE	FALSE	FALSE	FALSE	FALSE
bf8ddd62-6cac2139-aed8a177-b7467f59-7c9e8675	19809456	50022513	AP	FALSE	FRONTAL	FALSE	TRUE	FALSE	FALSE	FALSE	FALSE
f5a8edbb-bd5e2dd9-947feea5-657a9ca2-cf11137b	19809456	50022513	LATERAL	FALSE	LATERAL	FALSE	TRUE	FALSE	FALSE	FALSE	FALSE
389a2c05-5ebcbc3a-cc635f3e-c61b3277-e3a2b431	18468160	50022530	PA	FALSE	FRONTAL	FALSE	TRUE	FALSE	FALSE	FALSE	FALSE
d7d63728-07db098b-1cf38abd-314b428a-f3439619	18468160	50022530	LATERAL	FALSE	LATERAL	FALSE	TRUE	FALSE	FALSE	FALSE	FALSE
1536f343-6a2b1535-8dc943a9-aa10ae3a-fa66d2b2	10029038	50022566	AP	FALSE	FRONTAL	FALSE	TRUE	FALSE	FALSE	FALSE	FALSE
e1818c10-0b3dea66-85c7c816-8b84e2ea-4432b454	14521660	50022573	AP	FALSE	FRONTAL	FALSE	TRUE	FALSE	FALSE	FALSE	FALSE
c12686fe-b69c4b66-95b275d6-e857e829-0924759e	15428913	50022649	AP	FALSE	FRONTAL	FALSE	TRUE	FALSE	FALSE	FALSE	FALSE
c82d68d3-f62dec1a-a8e9b968-7dcac275-b98cfc4f	15428913	50022649	AP	FALSE	FRONTAL	FALSE	TRUE	FALSE	FALSE	FALSE	FALSE
f23277df-c0aebce1-3cee9f4d-dbe9b1e2-6fae1e1c	10152121	50022703	AP	FALSE	FRONTAL	FALSE	TRUE	FALSE	FALSE	FALSE	FALSE
134290cb-70af201a-8a4c45ca-4c687715-f012f96f	18440442	50022708	AP	FALSE	FRONTAL	FALSE	TRUE	FALSE	FALSE	FALSE	FALSE
04558279-e261eb60-1d774762-d59a8afe-6a08531c	14908132	50022785	PA	FALSE	FRONTAL	FALSE	TRUE	FALSE	FALSE	FALSE	FALSE
1d3ca8d1-c7315114-333076e7-a049ca5d-2e27ccfb	14908132	50022785	PA	FALSE	FRONTAL	FALSE	TRUE	FALSE	FALSE	FALSE	FALSE
2a78e6f4-f9a7dbad-e5f4b7a7-0cd45a77-c284eec5	14908132	50022785	PA	FALSE	FRONTAL	FALSE	TRUE	FALSE	FALSE	FALSE	FALSE
89f3a6d9-0395560b-3c14dd99-72b3949c-5b7e8b5f	14908132	50022785	PA	FALSE	FRONTAL	FALSE	TRUE	FALSE	FALSE	FALSE	FALSE
ab47f66e-28f7d1a5-a9fa95e8-42457b3b-17f8d8a7	14908132	50022785	PA	FALSE	FRONTAL	FALSE	TRUE	FALSE	FALSE	FALSE	FALSE
ba813696-d50c6819-242d926d-4bb1c964-bdd6eeb1	14908132	50022785	PA	FALSE	FRONTAL	FALSE	TRUE	FALSE	FALSE	FALSE	FALSE
094fb954-385a6333-ddf8a40d-d37d7625-2fa9b214	14908132	50022785	LL	FALSE	LATERAL	FALSE	TRUE	FALSE	FALSE	FALSE	FALSE
13788e28-9f530ab2-0bc53bb2-7bba0a28-935ab10d	14908132	50022785	LL	FALSE	LATERAL	FALSE	TRUE	FALSE	FALSE	FALSE	FALSE
cc36298c-6414590d-cd483a9e-476c2e9e-c7950a5a	14908132	50022785	LL	FALSE	LATERAL	FALSE	TRUE	FALSE	FALSE	FALSE	FALSE
3eb94968-1f5e3dcf-195630ca-e456c2ab-5276af2f	17771822	50022875	PA	FALSE	FRONTAL	FALSE	TRUE	FALSE	FALSE	FALSE	FALSE
4e406f5a-a76835c9-28ca52b3-ad48614a-ea9129ca	17771822	50022875	PA	FALSE	FRONTAL	FALSE	TRUE	FALSE	FALSE	FALSE	FALSE
8eecfa03-69d493fa-6c34f202-0844c4dc-9de37239	17771822	50022875	LATERAL	FALSE	LATERAL	FALSE	TRUE	FALSE	FALSE	FALSE	FALSE
4331c9eb-f6e0c046-8c50bffc-6f363a16-02f0f87f	16875792	50022945	PA	FALSE	FRONTAL	FALSE	TRUE	FALSE	FALSE	FALSE	FALSE
58e18e8d-d3328bef-ffb23510-09ee6d7a-3a0d7e9b	16875792	50022945	LL	FALSE	LATERAL	FALSE	TRUE	FALSE	FALSE	FALSE	FALSE
98677781-57bbe613-7a5c95c8-9bd0774a-6f20d2d5	15656571	50023044	PA	FALSE	FRONTAL	FALSE	TRUE	FALSE	FALSE	FALSE	FALSE
2bfd830e-54aa5d6e-bcebf27a-982aa503-8a745705	15656571	50023044	LATERAL	FALSE	LATERAL	FALSE	TRUE	FALSE	FALSE	FALSE	FALSE
e2010729-e2837841-f5ac36d7-78dcbc02-a5dcd932	16505791	50023164	AP	FALSE	FRONTAL	FALSE	TRUE	FALSE	FALSE	FALSE	FALSE
ea793972-cbc63655-e7bbd12a-5b51f397-7240680b	12931038	50023180	AP	FALSE	FRONTAL	FALSE	TRUE	FALSE	FALSE	FALSE	FALSE
13ea82c1-2bcfaa0b-d2052872-21af17c7-7466c162	18489749	50023203	PA	FALSE	FRONTAL	FALSE	TRUE	FALSE	FALSE	FALSE	FALSE
3a0f0db0-f950d519-8f741ecc-8eef7d25-9530b88d	18489749	50023203	LATERAL	FALSE	LATERAL	FALSE	TRUE	FALSE	FALSE	FALSE	FALSE
04dadf64-d2e53817-7a35e57c-a41347ce-8e52d684	11097301	50023215	AP	FALSE	FRONTAL	FALSE	TRUE	FALSE	FALSE	FALSE	FALSE
61dfeeba-0b216987-2ff54f6f-bd76ddb5-ea4dbc84	19062760	50023235	AP	FALSE	FRONTAL	FALSE	TRUE	FALSE	FALSE	FALSE	FALSE
1c1d9d6b-69af2bae-2e0fc76e-c187f43b-f104db22	15170707	50023304	PA	FALSE	FRONTAL	FALSE	TRUE	FALSE	FALSE	FALSE	FALSE
9844d32f-df3b4182-8413fcd6-b2c6a59b-47d3c6da	15170707	50023304	PA	FALSE	FRONTAL	FALSE	TRUE	FALSE	FALSE	FALSE	FALSE
3a059b39-0afffbf3-9f36b020-14ee21bd-5090a6a5	15170707	50023304	LATERAL	FALSE	LATERAL	FALSE	TRUE	FALSE	FALSE	FALSE	FALSE
3f47371d-329e7fcd-dc7ca103-f816f6b9-f2df7f7d	15170707	50023304	LATERAL	FALSE	LATERAL	FALSE	TRUE	FALSE	FALSE	FALSE	FALSE
e5ff5a33-b9e4071d-044c0412-8d571d43-eaf30ef1	12204513	50023538	PA	FALSE	FRONTAL	FALSE	TRUE	FALSE	FALSE	TRUE	FALSE
a5cdbc87-450ac8c2-8803b350-3b554200-e62deb1e	12204513	50023538	LATERAL	FALSE	LATERAL	FALSE	TRUE	FALSE	FALSE	FALSE	FALSE
db301778-354a150e-0a2e2770-f9e9cac2-6f3407ef	16924675	50023747	AP	FALSE	FRONTAL	FALSE	TRUE	FALSE	FALSE	FALSE	FALSE
6118cff5-4784a121-4b7f7d63-4f4e4675-4a4b03a1	15510911	50023788	AP	FALSE	FRONTAL	FALSE	TRUE	FALSE	FALSE	FALSE	FALSE
ae55293e-607959ee-bf6ea683-731aaf2c-7974ce2c	13736401	50023807	AP	FALSE	FRONTAL	FALSE	TRUE	FALSE	FALSE	FALSE	FALSE
407d2346-e9a5a998-5df9fa30-339644f6-cd718d10	13248858	50023842	PA	FALSE	FRONTAL	FALSE	TRUE	FALSE	FALSE	FALSE	FALSE
d28ce2e6-f8adb86a-bb360e4e-efc62f79-1c1e97ee	13248858	50023842	LL	FALSE	LATERAL	FALSE	TRUE	FALSE	FALSE	FALSE	FALSE
ad6ed5d1-da3bb636-d3235450-e77b0dca-66c82990	15151778	50023884	PA	FALSE	FRONTAL	FALSE	TRUE	FALSE	FALSE	FALSE	FALSE
cdd30ccc-16faa63c-73acdedf-2e861b65-b6804d48	15151778	50023884	LATERAL	FALSE	LATERAL	FALSE	TRUE	FALSE	FALSE	FALSE	FALSE
2104445e-c1bc0055-5197cfbf-e38c6612-f705ac33	11604380	50023938	AP	FALSE	FRONTAL	FALSE	TRUE	FALSE	FALSE	FALSE	FALSE
75df7d38-7ad359fc-fc9004d4-a9b18c23-df80bba2	11604380	50023938	AP	FALSE	FRONTAL	FALSE	TRUE	FALSE	FALSE	FALSE	FALSE
00ee8ee7-1a02fd30-4b1f18c3-d4850f07-32a4c9f9	13102520	50024117	AP	FALSE	FRONTAL	FALSE	TRUE	FALSE	FALSE	FALSE	FALSE
78b2ad40-30f4f93c-b178a75e-a364fcf8-418503e7	15670611	50024138	AP	FALSE	FRONTAL	FALSE	TRUE	FALSE	FALSE	FALSE	FALSE
5750c214-c68ff68d-53e67c33-175a1cc8-e775dcef	16649246	50024188	PA	FALSE	FRONTAL	FALSE	TRUE	FALSE	FALSE	TRUE	FALSE
ce6c9d94-b1a74968-b145f722-b7c1b61f-c8a656ce	16649246	50024188	PA	FALSE	FRONTAL	FALSE	TRUE	FALSE	FALSE	TRUE	FALSE
bb8715a2-26edf42f-1f25952e-f031bd2f-bae5f029	16649246	50024188	LATERAL	FALSE	LATERAL	FALSE	TRUE	FALSE	FALSE	FALSE	FALSE
894e3374-fe2bfb3d-8bdccc28-a583e4d2-53f10515	18569328	50024268	PA	FALSE	FRONTAL	FALSE	TRUE	FALSE	FALSE	FALSE	FALSE
b34d2672-2e74932b-3a246c3c-60477f50-88316adf	18569328	50024268	PA	FALSE	FRONTAL	FALSE	TRUE	FALSE	FALSE	FALSE	FALSE
5b5184f6-ab316942-2c2d883c-592434ee-744b5ede	18569328	50024268	LL	FALSE	LATERAL	FALSE	TRUE	FALSE	FALSE	FALSE	FALSE
fa9c8854-7c936fd0-4432d579-5cc2dc60-c78d9525	18615099	50024272	AP	FALSE	FRONTAL	FALSE	TRUE	FALSE	FALSE	FALSE	FALSE
227ac514-140aed1d-0406b772-47d0b226-b081af4c	17963447	50024292	AP	FALSE	FRONTAL	FALSE	TRUE	FALSE	FALSE	FALSE	FALSE
b9720c46-21876d64-42ae9263-c4842465-6d609068	17963447	50024292	AP	FALSE	FRONTAL	FALSE	TRUE	FALSE	FALSE	FALSE	FALSE
272e9159-9ee9ba3e-d6cacedc-7b3f6028-2ad01ab7	19125782	50024341		FALSE	FRONTAL	FALSE		FALSE	FALSE	FALSE	FALSE
20e49d32-d70c2327-389fc4c2-c8ed253b-2095160e	17118056	50024345	AP	FALSE	FRONTAL	FALSE	TRUE	FALSE	FALSE	FALSE	FALSE
87f55304-77f5834b-c23a4e82-417b37cc-aa8cce39	17118056	50024345	LATERAL	FALSE	LATERAL	FALSE	TRUE	FALSE	FALSE	FALSE	FALSE
e858d998-f926eee6-a32b4f48-9cc0090c-3a74069c	10807985	50024374	AP	FALSE	FRONTAL	FALSE	TRUE	FALSE	FALSE	FALSE	FALSE
fd1cf5fd-f5b5fce3-4b3d0833-8e023f86-942e172e	10947173	50024396	AP	FALSE	FRONTAL	FALSE	TRUE	FALSE	FALSE	FALSE	FALSE
9109c70d-fe1c0e20-78103b66-936f2a93-5f140b25	18855412	50024420	AP	FALSE	FRONTAL	FALSE	TRUE	FALSE	FALSE	FALSE	FALSE
6948f019-84dd0833-13644396-45e041f2-5e23304f	12423759	50024439	AP	FALSE	FRONTAL	FALSE	TRUE	FALSE	FALSE	FALSE	FALSE
9ccfe709-85a60c38-83ae6128-063dabf7-a2ffa06f	12423759	50024439	LATERAL	FALSE	LATERAL	FALSE	TRUE	FALSE	FALSE	FALSE	FALSE
00c8d164-9f8fd759-c759d473-10f61a6e-54ef08a8	13870531	50024485	AP	FALSE	FRONTAL	FALSE	TRUE	FALSE	FALSE	FALSE	FALSE
ca4aff24-8138f8cc-a92e4b9a-4d9004f0-e988b7d7	16141028	50024517	PA	FALSE	FRONTAL	FALSE	TRUE	FALSE	FALSE	TRUE	FALSE
094544a5-2f8a4f61-f0268099-fda86950-c72d4fcb	16141028	50024517	LATERAL	FALSE	LATERAL	FALSE	TRUE	FALSE	FALSE	FALSE	FALSE
c0c75f58-d72e248e-3235d33d-61afd4b9-cf364a7f	10554112	50024641	AP	FALSE	FRONTAL	FALSE	TRUE	FALSE	FALSE	FALSE	FALSE
b78a5f53-665231b2-cd16f633-0318ff89-b1b1628c	15795899	50024644	AP	FALSE	FRONTAL	FALSE	TRUE	FALSE	FALSE	FALSE	FALSE
4ce3c842-c8d7dfeb-4a127359-a208711b-e65ddfb1	12479159	50024673	AP	FALSE	FRONTAL	FALSE	TRUE	FALSE	FALSE	FALSE	FALSE
0e36ccd0-e485d354-9fa5170c-c5eb6f9c-b94e29d5	12479159	50024673	LL	FALSE	LATERAL	FALSE	TRUE	FALSE	FALSE	FALSE	FALSE
1acf756a-850c1c60-b2980e70-eb72c879-b8adf4f7	18400980	50024680	AP	FALSE	FRONTAL	FALSE	TRUE	FALSE	FALSE	FALSE	FALSE
0f40aef5-021d3654-b3d39ceb-20fe0855-ccac0f8e	17845221	50024695	PA	FALSE	FRONTAL	FALSE	TRUE	FALSE	FALSE	TRUE	FALSE
41456348-d1f0d1a5-7314d399-ac375153-02f6bc58	17845221	50024695	LL	FALSE	LATERAL	FALSE	TRUE	FALSE	FALSE	FALSE	FALSE
15acb6db-bdbb478e-81fc6744-b372fbb8-77093ba3	12469158	50024702	AP	FALSE	FRONTAL	FALSE	TRUE	FALSE	FALSE	FALSE	FALSE
7d79c0cb-3aeb5491-4ff59de0-7bc30a12-a50b2231	16218486	50024709	AP	FALSE	FRONTAL	FALSE	TRUE	FALSE	FALSE	FALSE	FALSE
c0767129-52fd917a-9f0eaba4-7ff7f78b-8cfe7460	15493191	50024722	AP	FALSE	FRONTAL	FALSE	TRUE	FALSE	FALSE	FALSE	FALSE
8ec3af55-5a2053fc-77ae4aef-a2598b1f-d8a6290b	15493191	50024722	LATERAL	FALSE	LATERAL	FALSE	TRUE	FALSE	FALSE	FALSE	FALSE
8085fd1d-c06f8291-358614ac-5c45a70f-9e8ee762	10897217	50024748		FALSE	FRONTAL	FALSE		FALSE	FALSE	FALSE	FALSE
9e6b8887-efea4024-ebb05495-3692b137-5b7659b8	16121000	50024814	AP	FALSE	FRONTAL	FALSE	TRUE	FALSE	FALSE	FALSE	FALSE
8dd5d158-ff2ccbc9-43b599e6-88713bcb-5c6e9522	18463648	50024865	PA	FALSE	FRONTAL	FALSE	TRUE	FALSE	FALSE	TRUE	FALSE
b7f161eb-2c67ae92-ba5d372b-c4ae3d42-427571a7	18463648	50024865	PA	FALSE	FRONTAL	FALSE	TRUE	FALSE	FALSE	TRUE	FALSE
c360380e-26bfd9b1-6b6fe05f-f2f040e4-6767038b	18463648	50024865	LL	FALSE	LATERAL	FALSE	TRUE	FALSE	FALSE	FALSE	FALSE
e6024c55-991b4686-c57b87c5-54fc3c08-b59fad1c	12088074	50024936	AP	FALSE	FRONTAL	FALSE	TRUE	FALSE	FALSE	FALSE	FALSE
f091225c-89e29a21-c28f1ab8-3078f914-f6503e14	13687364	50024975	AP	FALSE	FRONTAL	FALSE	TRUE	FALSE	FALSE	FALSE	FALSE
294516fa-534b965c-5023e5c3-7baf0e88-8fce90e8	16339007	50024979	PA	FALSE	FRONTAL	FALSE	TRUE	FALSE	FALSE	FALSE	FALSE
ef983add-01ffae34-7662aada-0d6ffba7-8b73448c	16339007	50024979	LATERAL	FALSE	LATERAL	FALSE	TRUE	FALSE	FALSE	FALSE	FALSE
fcc3c0f2-34fbd5b0-af6f46cb-5657d77a-4ce9da6c	13399882	50025006	AP	FALSE	FRONTAL	FALSE	TRUE	FALSE	FALSE	FALSE	FALSE
99ad5c0c-599ee609-d7310289-66081143-3f9a4766	13990653	50025077	PA	FALSE	FRONTAL	FALSE	TRUE	FALSE	FALSE	FALSE	FALSE
eafe962d-cccb5fac-4ab51f94-a3d7d17d-e1eea433	13990653	50025077	PA	FALSE	FRONTAL	FALSE	TRUE	FALSE	FALSE	FALSE	FALSE
84b77ef1-8e6f0350-a11a6185-1e22c88d-cf7ed8e1	13990653	50025077	LATERAL	FALSE	LATERAL	FALSE	TRUE	FALSE	FALSE	FALSE	FALSE
02cff3fa-6d2efc17-b014971a-3f2d089c-690dadfe	19674020	50025176	PA	FALSE	FRONTAL	FALSE	TRUE	FALSE	FALSE	FALSE	FALSE
185c1211-7a0753f8-bb862040-6537c647-80cbf7a9	19674020	50025176	LL	FALSE	LATERAL	FALSE	TRUE	FALSE	FALSE	FALSE	FALSE
38217fe2-7570f3be-f436df4e-fc87b7d8-6ce3d30b	18669476	50025190	PA	FALSE	FRONTAL	FALSE	TRUE	FALSE	FALSE	FALSE	FALSE
b3bbad61-c9f94d6c-96e985ed-68922159-7bd6995b	18669476	50025190	LATERAL	FALSE	LATERAL	FALSE	TRUE	FALSE	FALSE	FALSE	FALSE
15d8459a-b24323dc-ca1bec76-54232b08-e7f94fc1	11362441	50025292	AP	FALSE	FRONTAL	FALSE	TRUE	FALSE	FALSE	FALSE	FALSE
44a5b3e7-c44ab9d5-81589097-447511d8-85b47f84	11362441	50025292	LATERAL	FALSE	LATERAL	FALSE	TRUE	FALSE	FALSE	FALSE	FALSE
89395814-5c60829e-2568c791-112ba1aa-f2c90f0c	11362441	50025292	LATERAL	FALSE	LATERAL	FALSE	TRUE	FALSE	FALSE	FALSE	FALSE
1c23d5bb-74dcd9c5-17058ff6-7e5ea479-1836f6f3	10955706	50025326	AP	FALSE	FRONTAL	FALSE	TRUE	FALSE	FALSE	FALSE	FALSE
54201716-229e2658-1685e23d-65df6d4c-e5ecd2bc	10955706	50025326	AP	FALSE	FRONTAL	FALSE	TRUE	FALSE	FALSE	FALSE	FALSE
78eb6b88-e4237f1b-7e2bb083-50084932-5761814a	14850196	50025341	AP	FALSE	FRONTAL	FALSE	TRUE	FALSE	FALSE	FALSE	FALSE
8783c66a-fb4dc07b-b6866354-690898ab-7abb2fa4	12408912	50025385	AP	FALSE	FRONTAL	FALSE	TRUE	FALSE	FALSE	FALSE	FALSE
045d41d8-926769af-dafe2e32-3b46fb69-61bbfcc6	18889059	50025457	PA	FALSE	FRONTAL	FALSE	TRUE	FALSE	FALSE	TRUE	FALSE
a137f9a6-f4236d7c-ae073370-99c84428-c1d2d6c7	18889059	50025457	LATERAL	FALSE	LATERAL	FALSE	TRUE	FALSE	FALSE	FALSE	FALSE
bbbed711-ea871abc-f4b8f263-92138424-6ca3d176	18616550	50025504	AP	FALSE	FRONTAL	FALSE	TRUE	FALSE	FALSE	FALSE	FALSE
2a96802f-013af890-882bdafe-4716fdf5-1cba7179	15630567	50025517	AP	FALSE	FRONTAL	FALSE	TRUE	FALSE	FALSE	FALSE	FALSE
08ec8d11-c58d5152-c326869b-bdd58fac-589540b1	13559396	50025568	AP	FALSE	FRONTAL	FALSE	TRUE	FALSE	FALSE	FALSE	FALSE
70ed37ba-b0fafbe1-048d0686-fd1e47df-dc7d79b4	13559396	50025568	LATERAL	FALSE	LATERAL	FALSE	TRUE	FALSE	FALSE	FALSE	FALSE
7eee8997-44a28179-113cd5e4-e87636bd-72188b58	13365114	50025577		FALSE	FRONTAL	FALSE		FALSE	FALSE	FALSE	FALSE
214195b2-893984d6-55d5afd2-a00ef169-862be601	12593920	50025695	AP	FALSE	FRONTAL	FALSE	TRUE	FALSE	FALSE	FALSE	FALSE
2e10659e-9bc89b56-f6839c33-bbea4259-22e00ee3	12593920	50025695	AP	FALSE	FRONTAL	FALSE	TRUE	FALSE	FALSE	FALSE	FALSE
84c03a4e-57a4d62f-7657a411-405466b9-fa6fbbe4	12052377	50025860	PA	FALSE	FRONTAL	FALSE	TRUE	FALSE	FALSE	FALSE	FALSE
58c7bff5-26a9f25a-d9e88222-87dcc4da-fad4bd20	12052377	50025860	LATERAL	FALSE	LATERAL	FALSE	TRUE	FALSE	FALSE	FALSE	FALSE
25826410-27db0a11-c5ef84f5-a098eb71-58ec621e	13229207	50025948	AP	FALSE	FRONTAL	FALSE	TRUE	FALSE	FALSE	FALSE	FALSE
dc58a0c1-9ba9d2bc-4caa97f6-d422df57-c2c5107e	16610979	50025978	PA	FALSE	FRONTAL	FALSE	TRUE	FALSE	FALSE	FALSE	FALSE
e407cfa2-c7e184cf-7068f8d3-d9b0fbad-48df498a	16610979	50025978	LATERAL	FALSE	LATERAL	FALSE	TRUE	FALSE	FALSE	FALSE	FALSE
93fe29a2-8b199a61-73a1b835-7eaf65f5-1d40104c	15980615	50026070	AP	FALSE	FRONTAL	FALSE	TRUE	FALSE	FALSE	FALSE	FALSE
8db9f119-ed82ad62-dab58d6d-21c0f4b1-95f04f83	12882274	50026159	AP	FALSE	FRONTAL	FALSE	TRUE	FALSE	FALSE	FALSE	FALSE
df3b0a48-d82d0fd5-48d055c8-874a45e6-ed658611	12882274	50026159	LATERAL	FALSE	LATERAL	FALSE	TRUE	FALSE	FALSE	FALSE	FALSE
bcd3c0ca-80e1a9f7-779fceff-e93d6b60-d3d8ca22	10871465	50026251	AP	FALSE	FRONTAL	FALSE	TRUE	FALSE	FALSE	FALSE	FALSE
da155025-97ae5670-fb407ffb-c84b2dd4-a9e7ae8d	19697979	50026357	AP	FALSE	FRONTAL	FALSE	TRUE	FALSE	FALSE	FALSE	FALSE
58da6237-2ce891f8-fb41a6e6-c7f85bd9-b7df0e6a	16454913	50026474	AP	FALSE	FRONTAL	FALSE	TRUE	FALSE	FALSE	FALSE	FALSE
40e97e62-2063a33c-3fae4e75-18ce7717-be560b49	19390187	50026489	PA	FALSE	FRONTAL	FALSE	TRUE	FALSE	FALSE	TRUE	FALSE
5055ef65-1f852be6-e8480565-4f5ea1cb-0ebdb160	19390187	50026489	PA	FALSE	FRONTAL	FALSE	TRUE	FALSE	FALSE	TRUE	FALSE
ed6b79b9-e425a061-1e8ab733-7ddf23e0-0ec14494	19390187	50026489	LATERAL	FALSE	LATERAL	FALSE	TRUE	FALSE	FALSE	FALSE	FALSE
b43f0881-d1dbbe3f-3183a29e-784ac8b8-eda99b4e	16227138	50026596	AP	FALSE	FRONTAL	FALSE	TRUE	FALSE	FALSE	FALSE	FALSE
5dd65c76-20627d9c-925090f2-01909c1c-1eb1533d	12358979	50026633	PA	FALSE	FRONTAL	FALSE	TRUE	FALSE	FALSE	FALSE	FALSE
a66365c0-50c54a14-8aa391bf-ffdf01f9-7c5d2eb4	12358979	50026633	LATERAL	FALSE	LATERAL	FALSE	TRUE	FALSE	FALSE	FALSE	FALSE
1b20ab8f-c3f36c2d-fe3ffd0f-a6196ba4-895a8b9f	19732184	50026691	PA	FALSE	FRONTAL	FALSE	TRUE	FALSE	FALSE	TRUE	FALSE
b0ae124a-b339f7b2-e91f893f-f279115c-c114e1d3	19732184	50026691	PA	FALSE	FRONTAL	FALSE	TRUE	FALSE	FALSE	TRUE	FALSE
a19d580d-a714f6fe-84e0db0e-087feb47-2efc7ad2	19732184	50026691	LATERAL	FALSE	LATERAL	FALSE	TRUE	FALSE	FALSE	FALSE	FALSE
c0ee6d0d-f6acb7af-6c0593a4-0a02d86f-bde78bdd	16822101	50026694	PA	FALSE	FRONTAL	FALSE	TRUE	FALSE	FALSE	FALSE	FALSE
816fd5a7-0a48c270-eb564a06-51e24472-750790a1	16822101	50026694	LATERAL	FALSE	LATERAL	FALSE	TRUE	FALSE	FALSE	FALSE	FALSE
2e154c56-79c81c57-39fabd3e-ca54437a-2c064592	17904482	50026792	PA	FALSE	FRONTAL	FALSE	TRUE	FALSE	FALSE	FALSE	FALSE
f333ff43-410dc38c-46100a6c-23498721-c692eb1e	17904482	50026792	LL	FALSE	LATERAL	FALSE	TRUE	FALSE	FALSE	FALSE	FALSE
b88d2255-849cff0b-40d6bb23-59c8f141-99c0a81f	10906939	50026805	PA	FALSE	FRONTAL	FALSE	TRUE	FALSE	FALSE	TRUE	FALSE
cc0dfb54-eb153bfe-023b2703-17f8e76f-456dce2d	10906939	50026805	LL	FALSE	LATERAL	FALSE	TRUE	FALSE	FALSE	FALSE	FALSE
c45c8605-0ab02ab7-a052bddc-520386ff-3120a2a8	15768449	50026827		FALSE	FRONTAL	FALSE		FALSE	FALSE	FALSE	FALSE
6b235498-538d01ad-93870f78-3d9284d3-5c45ed8a	15768449	50026827		FALSE	LATERAL	FALSE		FALSE	FALSE	FALSE	FALSE
c05dd59b-5729c468-e7ddf101-dd774af5-9d9096eb	12043836	50026901	AP	FALSE	FRONTAL	FALSE	TRUE	FALSE	FALSE	FALSE	FALSE
f208eac0-8c0b350a-7d9f5209-9dce759c-354086cd	14711500	50026977	AP	FALSE	FRONTAL	FALSE	TRUE	FALSE	FALSE	FALSE	FALSE
fd1bcd43-7c4147b6-0db88b92-71dbd8ce-7771df6f	13630694	50027031		FALSE	FRONTAL	FALSE		FALSE	FALSE	FALSE	FALSE
1d8a8625-a2e70e79-066e07fa-46085afb-f1c56452	13630694	50027031		FALSE	LATERAL	FALSE		FALSE	FALSE	FALSE	FALSE
0e9e1dfc-73911989-41b4eb1c-68795b5c-712f3e6e	19735078	50027115	PA	FALSE	FRONTAL	FALSE	TRUE	FALSE	FALSE	FALSE	TRUE
6c21ee9c-4ee7843e-f8c57caa-e1836e68-3b44850f	19735078	50027115	LATERAL	FALSE	LATERAL	FALSE	TRUE	FALSE	FALSE	FALSE	FALSE
b38fec74-2ce2ad2c-9bccc83b-bb25f5b0-c4f30cdc	13595620	50027124	AP	FALSE	FRONTAL	FALSE	TRUE	FALSE	FALSE	FALSE	FALSE
4347b81b-2a702858-6a330ca4-e115c0ac-f1017427	15114531	50027153	PA	FALSE	FRONTAL	FALSE	TRUE	FALSE	FALSE	TRUE	FALSE
a7d67b35-718b5b5e-9bf046ea-18c54b0d-4b153123	15114531	50027153	LL	FALSE	LATERAL	FALSE	TRUE	FALSE	FALSE	FALSE	FALSE
e8c44648-ff02beea-3d5ff638-dec79b01-7df71a69	10002428	50027225	AP	FALSE	FRONTAL	FALSE	TRUE	FALSE	FALSE	FALSE	FALSE
f76f2199-41194d6b-715c7cb4-1da06573-6882fbae	15115014	50027228	AP	FALSE	FRONTAL	FALSE	TRUE	FALSE	FALSE	FALSE	FALSE
a850ca6f-84679691-8cad079d-c1b23bf1-ea9cc368	16334734	50027248	AP	FALSE	FRONTAL	FALSE	TRUE	FALSE	FALSE	FALSE	FALSE
1f61a806-fc2eaf51-73d5880d-fc87c622-66c1f7a8	10224171	50027266	AP	FALSE	FRONTAL	FALSE	TRUE	FALSE	FALSE	FALSE	FALSE
5c7c35a0-815293c3-33673d09-85a784c6-3bac37f6	13870935	50027269	AP	FALSE	FRONTAL	FALSE	TRUE	FALSE	FALSE	FALSE	FALSE
50b4e722-c7881e4d-dbbdcf6f-e25ec196-03ca066d	13870935	50027269	LATERAL	FALSE	LATERAL	FALSE	TRUE	FALSE	FALSE	FALSE	FALSE
a7422525-4c89b01d-0700cf72-1558c08e-fe67cf54	13870935	50027269	LATERAL	FALSE	LATERAL	FALSE	TRUE	FALSE	FALSE	FALSE	FALSE
d9697a49-c3cf4b4f-9bb7bf88-85510e90-74bc6509	15346940	50027289	PA	FALSE	FRONTAL	FALSE	TRUE	FALSE	FALSE	FALSE	FALSE
978757d1-80e38809-8b956514-e5a5a179-4d2ac436	15346940	50027289	LATERAL	FALSE	LATERAL	FALSE	TRUE	FALSE	FALSE	FALSE	FALSE
c8667b1e-4ef7f784-44847e39-841349db-b9ee26b9	12363835	50027301	AP	FALSE	FRONTAL	FALSE	TRUE	FALSE	FALSE	FALSE	FALSE
4d73a4b5-57e41764-fd947646-679f5936-409d2d2a	17967970	50027324	AP	FALSE	FRONTAL	FALSE	TRUE	FALSE	FALSE	FALSE	FALSE
74a7bf35-6c5948ae-85f47458-c331a1f8-6c505de4	11390883	50027492	AP	FALSE	FRONTAL	FALSE	TRUE	FALSE	FALSE	FALSE	FALSE
c47b1e6b-09033be2-3412e691-19c3eda9-f9392615	13391297	50027505	AP	FALSE	FRONTAL	FALSE	TRUE	FALSE	FALSE	FALSE	FALSE
0026f36b-54ba81a4-a3ca5542-f97a3aa2-cc434071	11024458	50027538	AP	FALSE	FRONTAL	FALSE	TRUE	FALSE	FALSE	FALSE	FALSE
437bf48e-e2157a1d-fa2432e9-10c8b2dd-fa881740	11024458	50027538	AP	FALSE	FRONTAL	FALSE	TRUE	FALSE	FALSE	FALSE	FALSE
11cece70-2ab2b310-998f9691-a74368de-53bdfece	11024458	50027538	LATERAL	FALSE	LATERAL	FALSE	TRUE	FALSE	FALSE	FALSE	FALSE
a12fd031-7ba1d292-8c3eb7ab-85ea9b99-30f867aa	11024458	50027538	LATERAL	FALSE	LATERAL	FALSE	TRUE	FALSE	FALSE	FALSE	FALSE
03ef4b2b-733cbbb0-f4e905ef-0e6c3037-f0fc2f88	12645334	50027574	AP	FALSE	FRONTAL	FALSE	TRUE	FALSE	FALSE	FALSE	FALSE
df8027e5-68c276c5-28bc4a0c-88193c12-0fcedabf	13473069	50027614	PA	FALSE	FRONTAL	FALSE	TRUE	FALSE	FALSE	FALSE	FALSE
70fea7fb-3c6dc0a1-4a37d0ad-2b759ed4-4076839d	13473069	50027614	LATERAL	FALSE	LATERAL	FALSE	TRUE	FALSE	FALSE	FALSE	FALSE
43954a37-79b936e3-a2548f4e-732e828f-98770688	16024297	50027618	AP	FALSE	FRONTAL	FALSE	TRUE	FALSE	FALSE	FALSE	FALSE
5c4de37f-4abc513a-a602c10f-f8603f2c-1b9d054d	10608540	50027635	AP	FALSE	FRONTAL	FALSE	TRUE	FALSE	FALSE	FALSE	FALSE
394b48b7-a9c7f18d-5ab893f7-c9152952-cb50f4a3	19655295	50027671	AP	FALSE	FRONTAL	FALSE	TRUE	FALSE	FALSE	FALSE	FALSE
9019d7f8-0bbd9334-672f58c5-4dfb463c-d8483e7c	15168170	50027699	PA	FALSE	FRONTAL	FALSE	TRUE	FALSE	FALSE	FALSE	FALSE
705f0a6e-c83c9307-b9ed7f45-3d0d5e5c-8b74da2c	15168170	50027699	LL	FALSE	LATERAL	FALSE	TRUE	FALSE	FALSE	FALSE	FALSE
ed7dadf6-32738429-ca3dd2ac-51b3f5cb-7cf8d886	17997554	50027802	AP	FALSE	FRONTAL	FALSE	TRUE	FALSE	FALSE	FALSE	FALSE
23003eaa-aa6cf555-fe145786-36e92552-99e284d7	13194187	50027820	PA	FALSE	FRONTAL	FALSE	TRUE	FALSE	FALSE	FALSE	FALSE
567bb7dc-543647a2-80d96d8c-400244c0-aa24d231	13194187	50027820	LATERAL	FALSE	LATERAL	FALSE	TRUE	FALSE	FALSE	FALSE	FALSE
b4d4f9f0-c693e8a6-29d76ff8-58306420-eb5f110b	18631591	50027918	PA	FALSE	FRONTAL	FALSE	TRUE	FALSE	FALSE	TRUE	FALSE
0477b4d4-0731a3f5-56c822bf-dc2d7b8d-4d3ef3a1	18631591	50027918	LATERAL	FALSE	LATERAL	FALSE	TRUE	FALSE	FALSE	FALSE	FALSE
c518a6ad-6734fdd9-9519fff7-5d106f68-eb21c9f4	15050540	50027959	AP	FALSE	FRONTAL	FALSE	TRUE	FALSE	FALSE	FALSE	FALSE
f5cc4f8a-db83f796-31636a12-5346e2ce-78d3c04b	15050540	50027959	AP	FALSE	FRONTAL	FALSE	TRUE	FALSE	FALSE	FALSE	FALSE
f0ad1244-c62282c2-cd3c9ab9-cb9faab0-6f16d656	15050540	50027959	LATERAL	FALSE	LATERAL	FALSE	TRUE	FALSE	FALSE	FALSE	FALSE
50c4ccb6-2ccd9ab4-c76f8d83-7c3c58ac-786e5432	14030381	50028001	AP	FALSE	FRONTAL	FALSE	TRUE	FALSE	FALSE	FALSE	FALSE
ccadf2fc-1c86fa33-65915903-4cc90f9d-ed56bea6	12697173	50028057	PA	FALSE	FRONTAL	FALSE	TRUE	FALSE	FALSE	FALSE	FALSE
b5170100-34fe78b5-0df333d0-60be9f6c-bd1cb9b4	12697173	50028057	LATERAL	FALSE	LATERAL	FALSE	TRUE	FALSE	FALSE	FALSE	FALSE
a478ded4-8e88fb58-c6c33471-1867ae62-88871994	14065959	50028071	AP	FALSE	FRONTAL	FALSE	TRUE	FALSE	FALSE	FALSE	FALSE
09ad2544-5cf344e3-793b0842-a7869911-f452f097	18203391	50028104	AP	FALSE	FRONTAL	FALSE	TRUE	FALSE	FALSE	FALSE	FALSE
54457d2e-db68cdf8-6a17afec-2f4520a0-0c47732c	10923593	50028153	PA	FALSE	FRONTAL	FALSE	TRUE	FALSE	FALSE	FALSE	FALSE
59350f7a-f643f29d-dba58702-82e11614-1a3bf644	10923593	50028153	LATERAL	FALSE	LATERAL	FALSE	TRUE	FALSE	FALSE	FALSE	FALSE
160dedf0-f2881048-9857c2b2-98061f9e-946d9336	19065401	50028191	AP	FALSE	FRONTAL	FALSE	TRUE	FALSE	FALSE	FALSE	FALSE
24b2df9e-e8a94fec-ffee7780-920454b3-ab5de8fd	19371972	50028215	PA	FALSE	FRONTAL	FALSE	TRUE	FALSE	FALSE	FALSE	FALSE
ab3c5a46-4ee01c23-6e2a0689-2e85bf81-519e2ea8	19371972	50028215	LATERAL	FALSE	LATERAL	FALSE	TRUE	FALSE	FALSE	FALSE	FALSE
550dae33-0c5bbd48-24dec83e-5c6345a7-c343bc5e	15861131	50028303	AP	FALSE	FRONTAL	FALSE	TRUE	FALSE	FALSE	FALSE	FALSE
921b4e3c-ac2aa466-2e7cd787-f4c08c28-4ef81fdb	15861131	50028303	LATERAL	FALSE	LATERAL	FALSE	TRUE	FALSE	FALSE	FALSE	FALSE
4302421c-d8f94d6a-00da2ceb-021b159d-d7871289	18809552	50028336	PA	FALSE	FRONTAL	FALSE	TRUE	FALSE	FALSE	FALSE	TRUE
2d6409af-4a269d02-c8dbd2ca-2a39616f-1133a131	18809552	50028336	LATERAL	FALSE	LATERAL	FALSE	TRUE	FALSE	FALSE	FALSE	FALSE
e3e89009-1d3ce068-5596624a-5641d666-dfc675c8	15057125	50028353	PA	FALSE	FRONTAL	FALSE	TRUE	FALSE	FALSE	TRUE	FALSE
7b1d063f-2eb928d8-60e07ec9-2762e734-b20a76e5	15057125	50028353	LATERAL	FALSE	LATERAL	FALSE	TRUE	FALSE	FALSE	FALSE	FALSE
20863795-dd3135c5-e6683cff-30fe1afb-89a6d080	19019425	50028384	AP	FALSE	FRONTAL	FALSE	TRUE	FALSE	FALSE	FALSE	FALSE
01e65441-0f193d2b-f4569cd8-aa46989d-3089776b	12122058	50028472	PA	FALSE	FRONTAL	FALSE	TRUE	FALSE	FALSE	FALSE	FALSE
d85a430c-20b6ab09-4cf8e454-ba91bcf3-10133dd6	12122058	50028472	LL	FALSE	LATERAL	FALSE	TRUE	FALSE	FALSE	FALSE	FALSE
70400fb2-b8f23924-5fb00733-4a87a9e5-8f2753c8	10449408	50028480	AP	FALSE	FRONTAL	FALSE	TRUE	TRUE	FALSE	FALSE	FALSE
234201a2-48fa6fc7-62905fa7-0a1ae6e2-adb103c5	13590165	50028523	PA	FALSE	FRONTAL	FALSE	TRUE	FALSE	FALSE	FALSE	FALSE
9ec805e0-4ca6e786-4b364b22-8732ede5-36e29c1b	13590165	50028523	LATERAL	FALSE	LATERAL	FALSE	TRUE	FALSE	FALSE	FALSE	FALSE
84bd29d7-7da97da8-fec410cd-0a752fd0-143b1042	10556676	50028529	AP	FALSE	FRONTAL	FALSE	TRUE	TRUE	FALSE	FALSE	FALSE
f08c8fb7-be344387-61d22d47-fd3dd3fd-76de50c4	19516774	50028730	AP	FALSE	FRONTAL	FALSE	TRUE	FALSE	FALSE	FALSE	FALSE
95151c20-0c7c0cda-154d935b-0ce72af9-bfc16b5e	19516774	50028730	LATERAL	FALSE	LATERAL	FALSE	TRUE	FALSE	FALSE	FALSE	FALSE
fb26ec2b-cfdb2ac5-af486774-1d9926d4-34554df3	12754187	50028735	AP	FALSE	FRONTAL	FALSE	TRUE	FALSE	FALSE	FALSE	FALSE
67fd8cad-83f450dc-e15d386d-60963e23-baf1fa2e	17847031	50028774	PA	FALSE	FRONTAL	FALSE	TRUE	FALSE	FALSE	FALSE	FALSE
9bdc94a9-d0dd88f1-a23e7fa6-c7808297-b244da1f	17847031	50028774	PA	FALSE	FRONTAL	FALSE	TRUE	FALSE	FALSE	FALSE	FALSE
6f0ac086-bfcd7f02-b5985977-2cd4f39c-5c00d247	17847031	50028774	LATERAL	FALSE	LATERAL	FALSE	TRUE	FALSE	FALSE	FALSE	FALSE
183a8da5-09ce4d6a-0deb61e3-45272263-272161b4	18270650	50028827	AP	FALSE	FRONTAL	FALSE	TRUE	FALSE	FALSE	FALSE	FALSE
39d27229-3c3c85a1-adb479b5-96503c2b-51f84468	12250544	50028853	AP	FALSE	FRONTAL	FALSE	TRUE	FALSE	FALSE	FALSE	FALSE
0532930f-020d2276-2aa1b83e-dd2d0dbd-4d988a43	12250544	50028853	LATERAL	FALSE	LATERAL	FALSE	TRUE	FALSE	FALSE	FALSE	FALSE
571609ea-d4c42394-e2758887-f2b60644-4ff2e15e	13098601	50028854	AP	FALSE	FRONTAL	FALSE	TRUE	FALSE	FALSE	FALSE	FALSE
b6bfab3b-5199d157-bea47119-781f189a-2dbad515	16084081	50028887	AP	FALSE	FRONTAL	FALSE	TRUE	FALSE	FALSE	FALSE	FALSE
7874afc3-44411656-190d19c3-027f9cc1-6765fd80	16084081	50028887	LATERAL	FALSE	LATERAL	FALSE	TRUE	FALSE	FALSE	FALSE	FALSE
3752c0fc-c0555b29-27b394e0-04e320c3-ee4244d5	10353355	50028942	PA	FALSE	FRONTAL	FALSE	TRUE	FALSE	FALSE	FALSE	FALSE
71584215-497360d3-cbcd5fb8-5ae345d7-99eb65c5	10353355	50028942	PA	FALSE	FRONTAL	FALSE	TRUE	FALSE	FALSE	FALSE	FALSE
b0ae7d00-b0b9c8e9-a101d179-d3602b9e-b0cfbb6a	10353355	50028942	LATERAL	FALSE	LATERAL	FALSE	TRUE	FALSE	FALSE	FALSE	FALSE
86f6e762-11146a95-e6aca7cf-0f351bec-95c2197d	12514721	50028985	AP	FALSE	FRONTAL	FALSE	TRUE	FALSE	FALSE	FALSE	FALSE
ded0586a-e5539206-ba2258e1-aeee3c5f-1b23b62f	19631540	50029026	PA	FALSE	FRONTAL	FALSE	TRUE	FALSE	FALSE	FALSE	FALSE
950da3d1-5bbec37c-558ed65b-79e53f20-60f4a8c2	19631540	50029026	LL	FALSE	LATERAL	FALSE	TRUE	FALSE	FALSE	FALSE	FALSE
91171595-039072e1-90391bb4-5d41ec35-48747321	18131445	50029038	AP	FALSE	FRONTAL	FALSE	TRUE	FALSE	FALSE	FALSE	FALSE
5aed3a5d-ba8d58b1-188a6038-9edfb12b-37591687	10033106	50029042	PA	FALSE	FRONTAL	FALSE	TRUE	FALSE	FALSE	TRUE	FALSE
359685a6-bc20baad-21b0b8af-4b712af7-4581e669	10033106	50029042	LATERAL	FALSE	LATERAL	FALSE	TRUE	FALSE	FALSE	FALSE	FALSE
e06df621-8fb59606-8ca142cc-1c05e843-877e6028	11515246	50029053	AP	FALSE	FRONTAL	FALSE	TRUE	FALSE	FALSE	FALSE	FALSE
9bc2506c-a5e3725b-9b69086a-7a90d0f4-d516e5f8	17974768	50029087		FALSE	FRONTAL	FALSE		FALSE	FALSE	FALSE	FALSE
5b61d906-c6f1cf5b-9b1f0f78-63b10db8-22bd3a9a	17974768	50029087		FALSE	LATERAL	FALSE		FALSE	FALSE	FALSE	FALSE
b44b5c56-0cc65578-50394873-3c2f2c40-6ee42d33	19810100	50029119	AP	FALSE	FRONTAL	FALSE	TRUE	FALSE	FALSE	FALSE	FALSE
bbcd5495-19f8c920-c03b09d8-1d1f5f1d-78406fcb	14182605	50029195	AP	FALSE	FRONTAL	FALSE	TRUE	FALSE	FALSE	FALSE	FALSE
db5a453f-af9a22dd-c049c758-75c692c6-5bcbc309	18051680	50029202	AP	FALSE	FRONTAL	FALSE	TRUE	FALSE	FALSE	FALSE	FALSE
bf6f8f2a-07fb1c43-c05e1894-a10549a6-a649be39	19827113	50029253	PA	FALSE	FRONTAL	FALSE	TRUE	FALSE	FALSE	FALSE	FALSE
3e458aab-e294269c-d2ba8aec-03f2c4c8-43c5ef49	19827113	50029253	LL	FALSE	LATERAL	FALSE	TRUE	FALSE	FALSE	FALSE	FALSE
cb7524bd-493cca63-df0df7f3-f6489020-4b9d356d	12441375	50029272	PA	FALSE	FRONTAL	FALSE	TRUE	FALSE	FALSE	FALSE	FALSE
f50e611d-48e638fb-8ae61e5b-513bfb4a-dd681852	12441375	50029272	LL	FALSE	LATERAL	FALSE	TRUE	FALSE	FALSE	FALSE	FALSE
5cd9f3b4-125790c8-a3e4e6f5-e374a04d-bf816c2e	15378777	50029441	PA	FALSE	FRONTAL	FALSE	TRUE	FALSE	FALSE	FALSE	FALSE
6a6408f5-9e648ef9-0a967d40-8826f724-8ae0d727	15378777	50029441	LATERAL	FALSE	LATERAL	FALSE	TRUE	FALSE	FALSE	FALSE	FALSE
5c3aebda-176bb4c3-fda00fa7-ed6d3add-7e0cd832	13317321	50029452	PA	FALSE	FRONTAL	FALSE	TRUE	FALSE	FALSE	TRUE	FALSE
3d83e822-0297773b-7c5e9188-a1328ad9-84b42f2c	13317321	50029452	LL	FALSE	LATERAL	FALSE	TRUE	FALSE	FALSE	FALSE	FALSE
1401e515-cf74a320-75f49810-fca3d07d-36f49c69	16971820	50029800	PA	FALSE	FRONTAL	FALSE	TRUE	FALSE	FALSE	FALSE	FALSE
994b99c5-ccc7f927-617b18d9-168c72bd-c8173eab	16971820	50029800	PA	FALSE	FRONTAL	FALSE	TRUE	FALSE	FALSE	FALSE	FALSE
a73dc7b4-826f2da0-6e1b4977-84af931b-6ecc10b4	16971820	50029800	LL	FALSE	LATERAL	FALSE	TRUE	FALSE	FALSE	FALSE	FALSE
ceb5c8eb-f5a7b948-40ca2f02-33de82c9-adfab08f	16971820	50029800	LL	FALSE	LATERAL	FALSE	TRUE	FALSE	FALSE	FALSE	FALSE
7b82572a-7ed02c56-640f4d2d-4a62bfef-32147196	13606156	50029807	AP	FALSE	FRONTAL	FALSE	TRUE	FALSE	FALSE	FALSE	FALSE
b2b3eb6d-a9fb7973-08e34f86-7bf949bb-97e4cd92	11665092	50029825	PA	FALSE	FRONTAL	FALSE	TRUE	FALSE	FALSE	TRUE	FALSE
01e3193b-ab7629b0-8ec67f04-c6c2ed2f-14a8136f	11665092	50029825	LATERAL	FALSE	LATERAL	FALSE	TRUE	FALSE	FALSE	FALSE	FALSE
b122fc2e-c81872a6-635e6a00-86b20ae0-9b9fc50f	17156429	50029869	PA	FALSE	FRONTAL	FALSE	TRUE	FALSE	FALSE	FALSE	FALSE
75cc6abe-ad996a40-9a92f0c0-ec061aec-8e54e80d	17156429	50029869	LATERAL	FALSE	LATERAL	FALSE	TRUE	FALSE	FALSE	FALSE	FALSE
2086338c-82e4acb6-51daf057-5b59c053-36641e21	10614625	50029931	PA	FALSE	FRONTAL	FALSE	TRUE	FALSE	FALSE	FALSE	FALSE
15c67836-06577f70-b3baa7f8-d5418af0-bb26f804	10614625	50029931	LATERAL	FALSE	LATERAL	FALSE	TRUE	FALSE	FALSE	FALSE	FALSE
d3a4f242-371a7e41-c7f80358-99e076e1-cf662601	10692417	50029933	AP	FALSE	FRONTAL	FALSE	TRUE	FALSE	FALSE	FALSE	FALSE
2ebdd4a8-6341073f-80ce8e2b-6e4899fc-9e2c495d	12914649	50029941	AP	FALSE	FRONTAL	FALSE	TRUE	FALSE	FALSE	FALSE	FALSE
e4f31fd9-cde64c0c-d9c806d4-83fddf5a-b3ec5875	18148694	50030003	AP	FALSE	FRONTAL	FALSE	TRUE	FALSE	FALSE	FALSE	FALSE
c54510bf-def47e95-9fac6dfa-1d111acd-0d1e5748	10521666	50030161	AP	FALSE	FRONTAL	FALSE	TRUE	FALSE	FALSE	FALSE	FALSE
23376374-42ff5385-51f38863-3556294e-120a4d47	16638318	50030197		FALSE	FRONTAL	FALSE		FALSE	FALSE	FALSE	FALSE
6f6596b3-fe6b8b80-7749d5a1-7bb50c67-11c1acd1	16638318	50030197		FALSE	LATERAL	FALSE		FALSE	FALSE	FALSE	FALSE
027fa9e6-41d91fa6-91f0ab1b-e2c6e23e-fef67f80	19243413	50030249	PA	FALSE	FRONTAL	FALSE	TRUE	FALSE	FALSE	FALSE	FALSE
681b6065-48364bb4-57bc0e29-afd2efc5-2e65e5f2	19243413	50030249	LL	FALSE	LATERAL	FALSE	TRUE	FALSE	FALSE	FALSE	FALSE
b47a8646-2e3b3dc7-15d84bc5-0297a227-85fe7f26	19243413	50030249	LL	FALSE	LATERAL	FALSE	TRUE	FALSE	FALSE	FALSE	FALSE
74c782c2-6d848cc7-69aeb8ef-78033cee-dc68337f	18705722	50030267	PA	FALSE	FRONTAL	FALSE	TRUE	FALSE	FALSE	TRUE	FALSE
cd518a84-4a03223f-ef23b6a8-d038c0be-06465c56	18705722	50030267	LATERAL	FALSE	LATERAL	FALSE	TRUE	FALSE	FALSE	FALSE	FALSE
4a1cda15-a702b281-a9ca4f5b-4c15bc28-737b4e9b	12721193	50030319	AP	FALSE	FRONTAL	FALSE	TRUE	FALSE	FALSE	FALSE	FALSE
3a255fb6-8ec1021a-748f198c-dff787c1-4bb6bcb8	15584013	50030397	AP	FALSE	FRONTAL	FALSE	TRUE	FALSE	FALSE	FALSE	FALSE
4f4025d2-84bed80b-530df6a9-a7e00ab9-50c000e6	14145573	50030399	AP	FALSE	FRONTAL	FALSE	TRUE	FALSE	FALSE	FALSE	FALSE
64f5a6db-6db84805-32e2dca8-b1b6d06f-bac0db60	10626542	50030417	PA	FALSE	FRONTAL	FALSE	TRUE	FALSE	FALSE	FALSE	FALSE
759c23a5-fd50b6a3-003450c0-858622cb-4103c052	10626542	50030417	LATERAL	FALSE	LATERAL	FALSE	TRUE	FALSE	FALSE	FALSE	FALSE
569f5628-f5c36d3e-40a91b60-1fe58583-1f997220	16334516	50030496	AP	FALSE	FRONTAL	FALSE	TRUE	FALSE	FALSE	FALSE	FALSE
5e5dc774-e7459dc0-3acadddb-4ab4ad77-439db6be	16880551	50030515	PA	FALSE	FRONTAL	FALSE	TRUE	FALSE	FALSE	FALSE	FALSE
c100bc91-f92a1047-1906212a-92f094ec-c6a9da76	16880551	50030515	LATERAL	FALSE	LATERAL	FALSE	TRUE	FALSE	FALSE	FALSE	FALSE
61550efa-b0b65dcb-6ac7cd23-c4a8f0ae-64b12f77	16683014	50030521	AP	FALSE	FRONTAL	FALSE	TRUE	FALSE	FALSE	FALSE	FALSE
59d1fab7-b2ae4c2f-ab4883ff-eaf7f07c-f7cf204d	18362456	50030536	AP	FALSE	FRONTAL	FALSE	TRUE	FALSE	FALSE	FALSE	FALSE
c741e1fa-59bc52ed-5320565b-7c211921-e7a46f60	18362456	50030536	AP	FALSE	FRONTAL	FALSE	TRUE	FALSE	FALSE	FALSE	FALSE
0cfa6301-2d83c1a0-e436d3a1-29faed7c-3ff50974	19717536	50030563	AP	FALSE	FRONTAL	FALSE	TRUE	FALSE	FALSE	FALSE	FALSE
2a28c9a8-3f56a67c-03110385-3a17d0d5-a315669a	16578228	50030564	AP	FALSE	FRONTAL	FALSE	TRUE	FALSE	FALSE	FALSE	FALSE
5e9db57d-1e590f10-b16dcc89-2a4740c4-bcdb95d5	16578228	50030564	LATERAL	FALSE	LATERAL	FALSE	TRUE	FALSE	FALSE	FALSE	FALSE
771d9aeb-b0c962ad-69b04f59-89afeca3-8e2bbdbf	10071869	50030754	AP	FALSE	FRONTAL	FALSE	TRUE	FALSE	FALSE	FALSE	FALSE
ad7a7576-e8d868ea-32c9fb1f-b0fc1b4a-3acad782	16217957	50030785	AP	FALSE	FRONTAL	FALSE	TRUE	FALSE	FALSE	FALSE	FALSE
5c38f96c-8693db91-7ceda7ed-8ecf4cd2-5a6b5e68	16217957	50030785	LL	FALSE	LATERAL	FALSE	TRUE	FALSE	FALSE	FALSE	FALSE
843c8b0a-d5b745a8-7113d27b-114c05c7-d0123e65	16217957	50030785	LL	FALSE	LATERAL	FALSE	TRUE	FALSE	FALSE	FALSE	FALSE
d8923c27-7ef53003-ccd2d21b-9b17a52d-b30554d5	16217957	50030785	LL	FALSE	LATERAL	FALSE	TRUE	FALSE	FALSE	FALSE	FALSE
19e0475d-9bd86ad4-e332addd-0c8179cb-346b4a3f	12872850	50030788	AP	FALSE	FRONTAL	FALSE	TRUE	FALSE	FALSE	FALSE	FALSE
d923dbbd-2ecc6edf-0ca84a5e-742acadf-169d1c2d	12872850	50030788	LL	FALSE	LATERAL	FALSE	TRUE	FALSE	FALSE	FALSE	FALSE
559263f8-cff7c672-41aff0e6-ff02c5f2-f7f400a6	14198487	50030886	AP	FALSE	FRONTAL	FALSE	TRUE	FALSE	FALSE	FALSE	FALSE
4486215f-0d0d7014-d7fca482-8a8e3531-e28d0e19	11532890	50030975	AP	FALSE	FRONTAL	FALSE	TRUE	FALSE	FALSE	FALSE	FALSE
5d25c986-14b21b20-e140333f-9aabb502-c1b069cc	13138475	50031049	AP	FALSE	FRONTAL	FALSE	TRUE	FALSE	FALSE	FALSE	FALSE
4b6255e2-6fbba7e9-a49248e4-aa618bc7-a006203c	19812766	50031059	AP	FALSE	FRONTAL	FALSE	TRUE	FALSE	FALSE	FALSE	FALSE
71e326f6-d8f2ca25-6f8d9148-ca8aca56-c0f2e2aa	16259643	50031195	AP	FALSE	FRONTAL	FALSE	TRUE	FALSE	FALSE	FALSE	FALSE
b4ef54ef-b516b97d-62874a00-444c0922-357bd53a	13410908	50031372	PA	FALSE	FRONTAL	FALSE	TRUE	FALSE	FALSE	FALSE	FALSE
9f11092d-681c2a33-e9fc1ed1-6684ca0d-218638b7	13410908	50031372	LATERAL	FALSE	LATERAL	FALSE	TRUE	FALSE	FALSE	FALSE	FALSE
90875937-91c71245-8a6981bd-e5190cbb-061dff7b	14915803	50031377	PA	FALSE	FRONTAL	FALSE	TRUE	FALSE	FALSE	FALSE	FALSE
e3bfcb77-b5876f7a-0c6921ef-964e2d11-408d76c5	14915803	50031377	LL	FALSE	LATERAL	FALSE	TRUE	FALSE	FALSE	FALSE	FALSE
de589094-ea501630-c350cc15-14ea9f20-ece1a05c	11199429	50031409	PA	FALSE	FRONTAL	FALSE	TRUE	FALSE	FALSE	TRUE	FALSE
fe5e1d03-69fe1182-3c060951-e7b1e711-d2d544c5	11199429	50031409	PA	FALSE	FRONTAL	FALSE	TRUE	FALSE	FALSE	TRUE	FALSE
7add9638-b4edac7e-dd777854-337179fb-6101b946	11199429	50031409	LATERAL	FALSE	LATERAL	FALSE	TRUE	FALSE	FALSE	FALSE	FALSE
eac8731e-5ad9e834-9876c1d1-c4cda0ab-f8a3264b	15206519	50031421	AP	FALSE	FRONTAL	FALSE	TRUE	FALSE	FALSE	FALSE	FALSE
0e92a76c-086a7ef0-10df45df-b9788831-08b03a46	14023270	50031422	AP	FALSE	FRONTAL	FALSE	TRUE	FALSE	FALSE	FALSE	FALSE
aad2d1d4-ad6a2b29-57e8fe05-e78dc8ae-85616f01	15354831	50031440	AP	FALSE	FRONTAL	FALSE	TRUE	FALSE	FALSE	FALSE	FALSE
ff352e9d-ff2bda3f-70f0727e-1a604bd6-2d9ae8d2	15354831	50031440	LL	FALSE	LATERAL	FALSE	TRUE	FALSE	FALSE	FALSE	FALSE
57cadb40-ce87420f-6ce7b925-027bfc90-244f4135	15809164	50031499	PA	FALSE	FRONTAL	FALSE	TRUE	FALSE	FALSE	TRUE	FALSE
661c7f71-82410a7c-24dee717-7ad30dcb-064073d0	15809164	50031499	LL	FALSE	LATERAL	FALSE	TRUE	FALSE	FALSE	FALSE	FALSE
a6162884-63b526f7-3d9ac034-93086502-9bc0476b	18613232	50031519	AP	FALSE	FRONTAL	FALSE	TRUE	FALSE	FALSE	FALSE	FALSE
01f684f8-d8de040d-df0544ad-9b3064c1-a7a6049b	10888223	50031549		FALSE	FRONTAL	FALSE		FALSE	FALSE	FALSE	FALSE
402d6a53-f657f734-8a86c2ef-c48b4812-2357afa7	10888223	50031549	LL	FALSE	LATERAL	FALSE	TRUE	FALSE	FALSE	FALSE	FALSE
f8f2d63e-8d53d217-094843ca-6394bb92-c9f671a8	10391104	50031555	AP	FALSE	FRONTAL	FALSE	TRUE	FALSE	FALSE	FALSE	FALSE
1218b40d-291a5404-16908bc1-729f51ed-a9d5bd03	16740111	50031556	PA	FALSE	FRONTAL	FALSE	TRUE	FALSE	FALSE	FALSE	FALSE
faac55ce-cc53c5bd-3f152981-3b5a2312-11938df3	16740111	50031556	LATERAL	FALSE	LATERAL	FALSE	TRUE	FALSE	FALSE	FALSE	FALSE
a1d3b47f-d8a167de-c4f806d9-3dcc0282-027e3f71	14668958	50031615	AP	FALSE	FRONTAL	FALSE	TRUE	FALSE	FALSE	FALSE	FALSE
5e140e65-07541631-cdb77878-8771df02-1dcc0dd0	18903459	50031634	AP	FALSE	FRONTAL	FALSE	TRUE	FALSE	FALSE	FALSE	FALSE
8907332b-0abbc0fb-31b00903-a029c0d9-26c5570d	13186935	50031637	PA	FALSE	FRONTAL	FALSE	TRUE	FALSE	FALSE	TRUE	FALSE
987c91e9-ffa58fa0-7dc99d02-3deafff2-4afabd28	13186935	50031637	PA	FALSE	FRONTAL	FALSE	TRUE	FALSE	FALSE	TRUE	FALSE
5346ebe4-4f514076-4b19f255-2c60f0a9-4c8152ad	13186935	50031637	LATERAL	FALSE	LATERAL	FALSE	TRUE	FALSE	FALSE	FALSE	FALSE
3309c1ea-ab3bd4ee-d7677769-da248132-c26d7c02	15840907	50031776	PA	FALSE	FRONTAL	FALSE	TRUE	FALSE	FALSE	FALSE	FALSE
6751916a-85cc83ce-8024460f-6330011b-248ae148	15840907	50031776	LL	FALSE	LATERAL	FALSE	TRUE	FALSE	FALSE	FALSE	FALSE
ca78f22f-3da6fc5c-dbbe573a-cadf91df-9c231618	18958108	50031852	AP	FALSE	FRONTAL	FALSE	TRUE	FALSE	FALSE	FALSE	FALSE
2a1877cb-20c4cda1-3d997652-16517ade-1ec3e338	18029170	50031854	AP	FALSE	FRONTAL	FALSE	TRUE	FALSE	FALSE	FALSE	FALSE
5855bb51-1f257fa2-f2785154-9f1ef776-05d2941d	18022328	50031883	AP	FALSE	FRONTAL	FALSE	TRUE	FALSE	FALSE	FALSE	FALSE
c0e242e6-87461f6a-5048840d-0c8d998a-ed5a136e	18112176	50031889	PA	FALSE	FRONTAL	FALSE	TRUE	FALSE	FALSE	FALSE	FALSE
11b9672d-3698e38e-c1ee29fc-263178f7-a30a4123	18112176	50031889	LATERAL	FALSE	LATERAL	FALSE	TRUE	FALSE	FALSE	FALSE	FALSE
b14b44b2-a00591ce-ed301f03-1d5da2ee-7de38bf5	11752817	50031932	AP	FALSE	FRONTAL	FALSE	TRUE	FALSE	FALSE	FALSE	FALSE
ef244afb-3a3f2f79-7f933703-ec1f9700-5b4c459d	11752817	50031932	AP	FALSE	FRONTAL	FALSE	TRUE	FALSE	FALSE	FALSE	FALSE
5a652ec9-21216e59-3d9632e9-de42561f-4388a308	19249052	50031969	AP	FALSE	FRONTAL	FALSE	TRUE	FALSE	FALSE	FALSE	FALSE
1f889e87-c0c5bfda-403b9783-f6f60e9c-cab0804e	18673042	50032013	AP	FALSE	FRONTAL	FALSE	TRUE	FALSE	FALSE	FALSE	FALSE
4335eb1e-126aca9f-ed598e0a-a94a658d-928b14a4	14953390	50032022	AP	FALSE	FRONTAL	FALSE	TRUE	FALSE	FALSE	FALSE	FALSE
b09799e4-daae2741-55dbb8e5-a4e7a06f-923f2f39	14953390	50032022	AP	FALSE	FRONTAL	FALSE	TRUE	FALSE	FALSE	FALSE	FALSE
9d1619a1-96a78117-9b0904b5-af270a7c-db2c8dd7	10977880	50032048	PA	FALSE	FRONTAL	FALSE	TRUE	FALSE	FALSE	FALSE	FALSE
6753ade4-6d97ea76-58adc40c-fed0d282-6425e6b7	10977880	50032048	LATERAL	FALSE	LATERAL	FALSE	TRUE	FALSE	FALSE	FALSE	FALSE
75b7ce01-5c914297-6d0d5418-47c27fee-a8c3fd6f	13104348	50032129	AP	FALSE	FRONTAL	FALSE	TRUE	FALSE	FALSE	FALSE	FALSE
a74cf61d-133a83a3-aef92dea-63404333-987af8e7	14022439	50032175	AP	FALSE	FRONTAL	FALSE	TRUE	FALSE	FALSE	FALSE	FALSE
d7b5a64a-eb36c15a-e0d63ddb-01deb656-901c18e1	11997519	50032284	AP	FALSE	FRONTAL	FALSE	TRUE	FALSE	FALSE	FALSE	FALSE
248f179a-c68a800c-35209997-38618805-e13b7dec	11997519	50032284	LATERAL	FALSE	LATERAL	FALSE	TRUE	FALSE	FALSE	FALSE	FALSE
f695b36d-2cfc341e-90a1f162-c350b203-44f106c6	15705240	50032291	AP	FALSE	FRONTAL	FALSE	TRUE	FALSE	FALSE	FALSE	FALSE
21ea2854-6e12a559-be18c291-10a66880-93f24df5	12093551	50032304	PA	FALSE	FRONTAL	FALSE	TRUE	FALSE	FALSE	FALSE	FALSE
95421df2-b0b79314-8624edc5-769492d9-a6f923ab	12093551	50032304	LATERAL	FALSE	LATERAL	FALSE	TRUE	FALSE	FALSE	FALSE	FALSE
ae785894-b3ea6aa8-21022e50-473c8df9-9836772c	15310905	50032387	PA	FALSE	FRONTAL	FALSE	TRUE	FALSE	FALSE	FALSE	FALSE
259b64e8-e41d0387-5ce0b219-7a04b13b-d92ed344	15310905	50032387	LL	FALSE	LATERAL	FALSE	TRUE	FALSE	FALSE	FALSE	FALSE
8d970368-191eeed5-2821ae1a-642978d5-cdb7e81b	12309728	50032420	PA	FALSE	FRONTAL	FALSE	TRUE	FALSE	FALSE	FALSE	FALSE
1f87ce9f-4f347d8d-ff9574b2-0d8e6c82-62709242	12309728	50032420	LL	FALSE	LATERAL	FALSE	TRUE	FALSE	FALSE	FALSE	FALSE
6096a61f-fc3aa729-24d02c34-7768da8d-32b3577a	17296011	50032466		FALSE	FRONTAL	FALSE		FALSE	FALSE	FALSE	FALSE
04ce0b34-05cfd767-40a7bc24-b17c8ab8-8d322d3f	10787788	50032467	AP	FALSE	FRONTAL	FALSE	TRUE	FALSE	FALSE	FALSE	FALSE
a0c1d24c-1365cee7-89133c6d-f99aaae9-93fd7bef	10787788	50032467	AP	FALSE	FRONTAL	FALSE	TRUE	FALSE	FALSE	FALSE	FALSE
afa0464d-9984f3c4-5923ad28-06bd6b21-a1812312	10787788	50032467	AP	FALSE	FRONTAL	FALSE	TRUE	FALSE	FALSE	FALSE	FALSE
b4dd768d-27f7bb8e-4074f4e7-98f3b8cc-fdaf17ea	10787788	50032467	LATERAL	FALSE	LATERAL	FALSE	TRUE	FALSE	FALSE	FALSE	FALSE
e9ad539e-270157e9-3d1f2f75-14c6e608-58164e66	10787788	50032467	LATERAL	FALSE	LATERAL	FALSE	TRUE	FALSE	FALSE	FALSE	FALSE
4ea8d7b2-b86c9057-d007e15d-b3ed2ddf-af31fd5f	14517807	50032566	AP	FALSE	FRONTAL	FALSE	TRUE	FALSE	FALSE	FALSE	FALSE
e7b2837b-33046e89-e25198ef-b4f3edaf-b51ef2ee	17799996	50032596	PA	FALSE	FRONTAL	FALSE	TRUE	FALSE	FALSE	FALSE	FALSE
4b40545e-2a472ebd-9005e3bc-9e80d1e4-db19fa1b	17799996	50032596	LL	FALSE	LATERAL	FALSE	TRUE	FALSE	FALSE	FALSE	FALSE
f4ab7d24-abe09dc0-23cd2698-25c24da2-a4294052	12731907	50032607	PA	FALSE	FRONTAL	FALSE	TRUE	FALSE	FALSE	FALSE	FALSE
a3a225c1-e08ae454-c0d989ac-a66ebb0b-7c1ea6e8	12731907	50032607	LL	FALSE	LATERAL	FALSE	TRUE	FALSE	FALSE	FALSE	FALSE
c2c1b33d-885af0e6-2fced20c-ca125c65-39f0c128	19809456	50032617	AP	FALSE	FRONTAL	FALSE	TRUE	FALSE	FALSE	FALSE	FALSE
86e592ec-6acf1f67-454ee7b8-cfc51285-bc49af13	13265615	50032636	PA	FALSE	FRONTAL	FALSE	TRUE	FALSE	FALSE	FALSE	FALSE
ef6f3b7b-51d1c12c-ddf23a5a-8a33fccc-3eaf5a29	13265615	50032636	LATERAL	FALSE	LATERAL	FALSE	TRUE	FALSE	FALSE	FALSE	FALSE
2c0fded7-b765607d-e7016f45-a4fc044f-21de19d6	16052230	50032681	AP	FALSE	FRONTAL	FALSE	TRUE	FALSE	FALSE	FALSE	FALSE
c12d6bcd-e7a74147-ebe874ab-78942372-ad2b83e4	14987986	50032687	AP	FALSE	FRONTAL	FALSE	TRUE	FALSE	FALSE	FALSE	FALSE
6d8aa462-2852b5ad-2c85081f-06aeae3f-30c94471	16087436	50032755	AP	FALSE	FRONTAL	FALSE	TRUE	FALSE	FALSE	FALSE	FALSE
ec329c27-62a5591d-db283160-8b5ee8c0-a6527210	16087436	50032755	AP	FALSE	FRONTAL	FALSE	TRUE	FALSE	FALSE	FALSE	FALSE
9ae4c7a5-447400bb-8643b681-c8fcb0eb-84d96393	12978544	50032778	AP	FALSE	FRONTAL	FALSE	TRUE	FALSE	FALSE	FALSE	FALSE
210f5ded-51821a49-8e2502c4-bfc889a7-6f26fb80	12038559	50032788	AP	FALSE	FRONTAL	FALSE	TRUE	FALSE	FALSE	FALSE	FALSE
206d6dc5-2aa91269-6d8aa5e1-9af39c6e-ed639946	15760834	50032803	AP	FALSE	FRONTAL	FALSE	TRUE	FALSE	FALSE	FALSE	FALSE
fd189973-3fa94bea-9f8ceec0-8fb9e99d-9525086b	15760834	50032803	LATERAL	FALSE	LATERAL	FALSE	TRUE	FALSE	FALSE	FALSE	FALSE
91f25e79-bf588cac-a8e149c6-9a63b28e-aa2f43d5	15974937	50032807	PA	FALSE	FRONTAL	FALSE	TRUE	FALSE	FALSE	FALSE	FALSE
bf3216fa-2da3361e-f8cf4f33-caaccd6e-10e271e8	15974937	50032807	PA	FALSE	FRONTAL	FALSE	TRUE	FALSE	FALSE	FALSE	FALSE
f86445ea-4d897df0-b2f92870-39ae34ab-1a4646d7	15974937	50032807	LATERAL	FALSE	LATERAL	FALSE	TRUE	FALSE	FALSE	FALSE	FALSE
44907ee3-c0ff8a2e-d203fe29-365d7340-6a21dec6	10076526	50032808	AP	FALSE	FRONTAL	FALSE	TRUE	FALSE	FALSE	FALSE	FALSE
6d444ee0-d97bcb76-aabef2d4-6db3db0f-3ba5ad57	17198200	50032931	PA	FALSE	FRONTAL	FALSE	TRUE	FALSE	FALSE	FALSE	FALSE
915bcae3-72d10d3d-fcd1ce48-1b77e5d8-eba17ae4	17198200	50032931	PA	FALSE	FRONTAL	FALSE	TRUE	FALSE	FALSE	FALSE	FALSE
7d9690ea-e46606b6-527493da-68463232-0e9c40ce	17198200	50032931	LL	FALSE	LATERAL	FALSE	TRUE	FALSE	FALSE	FALSE	FALSE
42315e49-155b103b-5c9fb8de-7fcf4da4-65e0e0de	14887494	50032950	AP	FALSE	FRONTAL	FALSE	TRUE	FALSE	FALSE	FALSE	FALSE
e25a3d06-734479f1-567b1704-ee2fc8c6-9a308685	14887494	50032950	AP	FALSE	FRONTAL	FALSE	TRUE	FALSE	FALSE	FALSE	FALSE
4bfae8ba-aac0a7ba-54940884-b7824ea8-c265700f	18994071	50033086	PA	FALSE	FRONTAL	FALSE	TRUE	FALSE	FALSE	FALSE	FALSE
4f5ad12a-215dd484-38dcc5a1-6c312d09-352d711f	18994071	50033086	LATERAL	FALSE	LATERAL	FALSE	TRUE	FALSE	FALSE	FALSE	FALSE
d2c43d05-50e67df7-2100cdab-b05c333b-e80727fe	15091049	50033382	PA	FALSE	FRONTAL	FALSE	TRUE	FALSE	FALSE	FALSE	FALSE
2d815263-e7296ec6-e13c3371-71037b74-309d5837	15091049	50033382	LL	FALSE	LATERAL	FALSE	TRUE	FALSE	FALSE	FALSE	FALSE
c0ae820e-219b055e-cc4ceee7-6bcd4bf6-464d88ce	19423670	50033431	AP	FALSE	FRONTAL	FALSE	TRUE	FALSE	FALSE	FALSE	FALSE
a3f5304f-c3c90e58-0b9723e2-955d37dd-e09e249d	17355488	50033472	AP	FALSE	FRONTAL	FALSE	TRUE	FALSE	FALSE	FALSE	FALSE
07c8123c-5596922b-84406707-24bc4134-3a5408dd	12499374	50033550	PA	FALSE	FRONTAL	FALSE	TRUE	FALSE	FALSE	FALSE	FALSE
2b7a81e7-7a575f9a-4c06f017-a6aa5ba7-7c27972a	12499374	50033550	LATERAL	FALSE	LATERAL	FALSE	TRUE	FALSE	FALSE	FALSE	FALSE
b8c01262-b9c20955-b0d54314-5d51cf79-edf68682	11575157	50033596	PA	FALSE	FRONTAL	FALSE	TRUE	FALSE	FALSE	FALSE	FALSE
e13b4685-1a76e6c2-fd3e40b7-b3abd30f-330ece41	11575157	50033596	LATERAL	FALSE	LATERAL	FALSE	TRUE	FALSE	FALSE	FALSE	FALSE
8262c5a4-8b00b944-05c3dedc-00bcb9f1-690ef712	13380989	50033600	PA	FALSE	FRONTAL	FALSE	TRUE	FALSE	FALSE	FALSE	FALSE
b295a194-e717c78e-7b14aed8-cc7b8739-c7769415	13380989	50033600	LATERAL	FALSE	LATERAL	FALSE	TRUE	FALSE	FALSE	FALSE	FALSE
0d79974d-53b67c05-fbc0a40b-6578948e-c55cc269	19338803	50033723	PA	FALSE	FRONTAL	FALSE	TRUE	FALSE	FALSE	FALSE	FALSE
58430bdd-46336651-9c6ce035-a1b6ceef-14f5cc81	19338803	50033723	LL	FALSE	LATERAL	FALSE	TRUE	FALSE	FALSE	FALSE	FALSE
22030fdb-741021b2-c55d8f08-afccdc9b-15982c91	10199945	50033741	AP	FALSE	FRONTAL	FALSE	TRUE	FALSE	FALSE	FALSE	FALSE
34018b21-90f7da5c-e9ef237a-de2252ef-15cd5bd6	13636813	50033758	AP	FALSE	FRONTAL	FALSE	TRUE	FALSE	FALSE	FALSE	FALSE
e85e2a23-c82e3f91-109b5ca7-a6dd003b-349d91ea	19131048	50033773	AP	FALSE	FRONTAL	FALSE	TRUE	FALSE	FALSE	FALSE	FALSE
be8c7f8d-fa0750cd-6ddc755e-c6414d9b-80931560	17858377	50033785	AP	FALSE	FRONTAL	FALSE	TRUE	FALSE	FALSE	FALSE	FALSE
5a5e4cb9-62f8d507-0ca81447-f24064c9-4331ee25	12921473	50033788	AP	FALSE	FRONTAL	FALSE	TRUE	FALSE	FALSE	FALSE	FALSE
1a29ea1a-2ee5f756-b6425de6-8867fdd9-b89681f2	13800231	50033798	PA	FALSE	FRONTAL	FALSE	TRUE	FALSE	FALSE	FALSE	FALSE
4f9cc8d6-313d4d7c-51853462-8b5191a7-a3a06664	13800231	50033798	LATERAL	FALSE	LATERAL	FALSE	TRUE	FALSE	FALSE	FALSE	FALSE
daecbf22-198a0113-7e512059-6e0318f6-1c985ced	10819799	50033801	AP	FALSE	FRONTAL	FALSE	TRUE	FALSE	FALSE	FALSE	FALSE
a4bd75b1-3a841a1f-a3412ed0-ce15a2e0-75ca305f	14318921	50033858	PA	FALSE	FRONTAL	FALSE	TRUE	FALSE	FALSE	TRUE	FALSE
b4a26233-8cd8bc2a-2ab61a71-4c7f4d5a-15ef538a	14318921	50033858	LATERAL	FALSE	LATERAL	FALSE	TRUE	FALSE	FALSE	FALSE	FALSE
3e9f6639-0bc202dc-db3c1fdf-420f69f1-dd068bc5	17266832	50033879		FALSE	FRONTAL	FALSE		FALSE	FALSE	FALSE	FALSE
08d3b0e9-3f6dfcf8-d9219b83-4c89a45a-7c6e8389	17266832	50033879		FALSE	LATERAL	FALSE		FALSE	FALSE	FALSE	FALSE
74ed4ec9-3b27ba3e-a5e2d068-559741b5-d5f74306	11878738	50033881	AP	FALSE	FRONTAL	FALSE	TRUE	FALSE	FALSE	FALSE	FALSE
d90a2762-6f37b81a-ffa789d2-d39e7a5a-b8476c32	10180652	50033883	AP	FALSE	FRONTAL	FALSE	TRUE	FALSE	FALSE	FALSE	FALSE
09e72016-0e43ad10-3d2d4e37-ae38257a-e74d0b44	18171767	50033922	PA	FALSE	FRONTAL	FALSE	TRUE	FALSE	FALSE	FALSE	FALSE
526a25ad-bec560e2-59f7689b-e303d8bf-b2a8606b	18171767	50033922	LATERAL	FALSE	LATERAL	FALSE	TRUE	FALSE	FALSE	FALSE	FALSE
a8d0bb68-02405d86-26d13f64-388a37ee-9db78f16	16962402	50034023	PA	FALSE	FRONTAL	FALSE	TRUE	FALSE	FALSE	FALSE	FALSE
632872d0-5b1aae0d-6398931d-d4c90f5a-c4e67f65	16962402	50034023	LATERAL	FALSE	LATERAL	FALSE	TRUE	FALSE	FALSE	FALSE	FALSE
86f5731b-2ac0a58e-ee603473-dee60804-ee036447	13598204	50034027	PA	FALSE	FRONTAL	FALSE	TRUE	FALSE	FALSE	TRUE	FALSE
94aa6d3a-3081bb58-7c765840-6771bbd0-5d8a99fb	13598204	50034027	LATERAL	FALSE	LATERAL	FALSE	TRUE	FALSE	FALSE	FALSE	FALSE
9f6eca15-336022b1-bcf39545-1ad9765b-1a7c5fac	19588762	50034082	PA	FALSE	FRONTAL	FALSE	TRUE	FALSE	FALSE	FALSE	FALSE
eb3ec837-37757d08-b3c9f484-7b4f0a8a-a35fc6d5	19588762	50034082	LL	FALSE	LATERAL	FALSE	TRUE	FALSE	FALSE	FALSE	FALSE
6e464b23-be3b2d20-0b3e6202-ee2052cb-05fe91aa	12627432	50034090		FALSE	FRONTAL	FALSE		FALSE	FALSE	FALSE	FALSE
08174be0-e255b75b-bf400bb0-dac5a3df-adc2e114	12627432	50034090	LL	FALSE	LATERAL	FALSE	TRUE	FALSE	FALSE	FALSE	FALSE
2e2be9b1-8dfb00cb-85aeb907-21307f02-34ed7074	11617629	50034118	AP	FALSE	FRONTAL	FALSE	TRUE	FALSE	FALSE	FALSE	FALSE
e6c84b48-9f95469d-a4840aaf-85d181fa-5d06696d	11766586	50034155	PA	FALSE	FRONTAL	FALSE	TRUE	FALSE	FALSE	TRUE	FALSE
24d1d89e-1cdae6ed-8801bf89-4fd31619-cc81a538	11766586	50034155	LL	FALSE	LATERAL	FALSE	TRUE	FALSE	FALSE	FALSE	FALSE
204a0879-028c99db-5ba3b755-df5c0afe-f60f68ad	17296211	50034177	AP	FALSE	FRONTAL	FALSE	TRUE	FALSE	FALSE	FALSE	FALSE
53d3fd8b-1d42db35-47bdccb4-21aec917-8b0282e6	12047910	50034180	AP	FALSE	FRONTAL	FALSE	TRUE	FALSE	FALSE	FALSE	FALSE
96ea3d09-e928fb3b-dc086815-e0a3d015-45d3b08a	19028690	50034238	AP	FALSE	FRONTAL	FALSE	TRUE	FALSE	FALSE	FALSE	FALSE
11768b21-cec7175e-576769c4-ac9ed6f8-4e40be69	19028690	50034238	LATERAL	FALSE	LATERAL	FALSE	TRUE	FALSE	FALSE	FALSE	FALSE
f2c778ba-f563bd84-a1ecabe9-6fe0c5c5-c98661d8	19028690	50034238	LATERAL	FALSE	LATERAL	FALSE	TRUE	FALSE	FALSE	FALSE	FALSE
4daec5bc-577535c7-ded5382e-83a5b19a-04531a2c	19508604	50034287	AP	FALSE	FRONTAL	FALSE	TRUE	FALSE	FALSE	FALSE	FALSE
ed563f6f-d328f956-866fc822-2f8305d3-9f737f8c	16952693	50034317	AP	FALSE	FRONTAL	FALSE	TRUE	FALSE	FALSE	FALSE	FALSE
ce3af6d3-6b70d061-e54a90dd-31892ba1-6382cf68	15335912	50034387	AP	FALSE	FRONTAL	FALSE	TRUE	FALSE	FALSE	FALSE	FALSE
1afb21aa-725ce04e-5bca7c23-dc9d96ae-73750d4a	15335912	50034387	LATERAL	FALSE	LATERAL	FALSE	TRUE	FALSE	FALSE	FALSE	FALSE
34a9be3b-3d2860c2-414bffee-bb62bf2b-de8a9500	19163027	50034398	AP	FALSE	FRONTAL	FALSE	TRUE	FALSE	FALSE	FALSE	FALSE
551d015c-0b5491d3-4ee0754e-087da9e1-0a0fbe6c	14335923	50034402	AP	FALSE	FRONTAL	FALSE	TRUE	FALSE	FALSE	FALSE	FALSE
465e436b-5cd39fd5-66d6daee-b6a1a6b3-98480b5a	16507177	50034419	PA	FALSE	FRONTAL	FALSE	TRUE	FALSE	FALSE	FALSE	FALSE
b8a902e8-ea5094a2-01a494ff-e118a8c7-b5eae961	16507177	50034419	LL	FALSE	LATERAL	FALSE	TRUE	FALSE	FALSE	FALSE	FALSE
84486fdb-006d1f7d-4c3ddcdb-96a13d28-4a137254	11532830	50034528	PA	FALSE	FRONTAL	FALSE	TRUE	FALSE	FALSE	FALSE	FALSE
3c44ee11-7f8c8394-d87b3b81-0bb7f8d4-f2d61217	11532830	50034528	LL	FALSE	LATERAL	FALSE	TRUE	FALSE	FALSE	FALSE	FALSE
2f36d688-98d71a50-238e32da-4452fbe6-84dba9e8	18264883	50034564	PA	FALSE	FRONTAL	FALSE	TRUE	FALSE	FALSE	FALSE	FALSE
41ace0f7-7a0afb7c-466514f2-1576e416-f2657d68	18264883	50034564	LATERAL	FALSE	LATERAL	FALSE	TRUE	FALSE	FALSE	FALSE	FALSE
905b3a12-6a951b86-7f7a0bd0-527fce18-b30e9224	10380616	50034701	AP	FALSE	FRONTAL	FALSE	TRUE	FALSE	FALSE	FALSE	FALSE
4652d91e-c363df73-78385996-1e658c11-e094dc2c	19805298	50034792	AP	FALSE	FRONTAL	FALSE	TRUE	FALSE	FALSE	FALSE	FALSE
3d98b441-dea6cef2-664dec5b-dec97ca4-ee9d8f34	15746048	50034862	AP	FALSE	FRONTAL	FALSE	TRUE	FALSE	FALSE	FALSE	FALSE
88547ef5-5d89fd05-175a79cb-2991cf87-2e95675e	15746048	50034862	AP	FALSE	FRONTAL	FALSE	TRUE	FALSE	FALSE	FALSE	FALSE
a09438b7-e6ccde07-dcd267b3-f1fb7374-e3f88141	17435045	50034952	AP	FALSE	FRONTAL	FALSE	TRUE	FALSE	FALSE	FALSE	FALSE
239f0fac-65c55958-ba6f02f3-2da0cd29-57ffa8ba	15689762	50034993	AP	FALSE	FRONTAL	FALSE	TRUE	FALSE	FALSE	FALSE	FALSE
064f2feb-6d51f3a4-221b86f0-1d8d5c23-243a126b	18730144	50035013	AP	FALSE	FRONTAL	FALSE	TRUE	FALSE	FALSE	FALSE	FALSE
ddc03be1-a5c1a34c-aaa3badd-dfc6e74c-e94364fd	14937849	50035030	PA	FALSE	FRONTAL	FALSE	TRUE	FALSE	FALSE	TRUE	FALSE
82a01cca-d41252d0-b5377d48-057a3069-0b124b7d	14937849	50035030	LATERAL	FALSE	LATERAL	FALSE	TRUE	FALSE	FALSE	FALSE	FALSE
8b4b23ab-fbb61e23-9a9dc23a-d5c5e07c-ce4638fb	14937849	50035030	LATERAL	FALSE	LATERAL	FALSE	TRUE	FALSE	FALSE	FALSE	FALSE
1c1cfbbb-f768909d-05b3c411-18e8e447-b93030df	13294123	50035108	AP	FALSE	FRONTAL	FALSE	TRUE	FALSE	FALSE	FALSE	FALSE
163f066d-408f0eac-191245d1-c1e41325-6c81f332	13680126	50035142	PA	FALSE	FRONTAL	FALSE	TRUE	FALSE	FALSE	FALSE	FALSE
99d9261a-e2444588-bb3b697a-79d04536-ef2cc621	13680126	50035142	PA	FALSE	FRONTAL	FALSE	TRUE	FALSE	FALSE	FALSE	FALSE
5165f55e-7b67d0ae-d89bca74-2885ec03-3a846adf	13680126	50035142	LATERAL	FALSE	LATERAL	FALSE	TRUE	FALSE	FALSE	FALSE	FALSE
d803d591-b2df0d98-1377e3a4-170e7929-c3d15bf5	16712364	50035157	AP	FALSE	FRONTAL	FALSE	TRUE	FALSE	FALSE	FALSE	FALSE
a33dfa7f-b6dea962-4647f0bc-1131864c-7d16ea70	19482772	50035183	AP	FALSE	FRONTAL	FALSE	TRUE	FALSE	FALSE	FALSE	FALSE
7465d33f-0498aa8c-fa98e993-deb9f916-86d7b50f	13208073	50035231	AP	FALSE	FRONTAL	FALSE	TRUE	FALSE	FALSE	FALSE	FALSE
0c80b6ea-7191e626-d4e7699a-3a9c8be5-6ce31ee5	18481208	50035238	AP	FALSE	FRONTAL	FALSE	TRUE	FALSE	FALSE	FALSE	FALSE
47205b54-a391b704-2f02eb2c-60572c80-8c2a468f	18481208	50035238	AP	FALSE	FRONTAL	FALSE	TRUE	FALSE	FALSE	FALSE	FALSE
918c13f3-f49604ba-ebc42519-9657bbf4-b10134b6	16625317	50035298	AP	FALSE	FRONTAL	FALSE	TRUE	FALSE	FALSE	FALSE	FALSE
39157388-82bcc016-18cfd6c4-8ab6f71b-4566ba39	16625317	50035298	LATERAL	FALSE	LATERAL	FALSE	TRUE	FALSE	FALSE	FALSE	FALSE
8d1142c6-07bbdfff-a88e0c6e-922d374d-0bd37e7e	11970980	50035315	AP	FALSE	FRONTAL	FALSE	TRUE	FALSE	FALSE	FALSE	FALSE
ce19c27f-fe9c32e8-8529bb53-a0716d30-243d66d5	10570315	50035338	PA	FALSE	FRONTAL	FALSE	TRUE	FALSE	FALSE	FALSE	FALSE
ebe14a73-72e22f38-78313a1d-1d41ccab-7d3b5d78	10570315	50035338	LL	FALSE	LATERAL	FALSE	TRUE	FALSE	FALSE	FALSE	FALSE
51b9ed53-9dd09022-7f18e8a0-a9cd9934-00013262	18734362	50035385		FALSE	FRONTAL	FALSE		FALSE	FALSE	FALSE	FALSE
915270f2-9334e316-72a799b1-1aa13020-910dadf5	19937193	50035404	AP	FALSE	FRONTAL	FALSE	TRUE	FALSE	FALSE	FALSE	FALSE
5bd27b79-4dedbbd8-7bd4dec2-0673e165-e98a5566	12696360	50035454	PA	FALSE	FRONTAL	FALSE	TRUE	FALSE	FALSE	FALSE	FALSE
757e4a22-70dc345e-5e419044-c98b9a65-b229756c	12696360	50035454	LL	FALSE	LATERAL	FALSE	TRUE	FALSE	FALSE	FALSE	FALSE
5f01f715-1c0dc091-7c149900-3bc3ae50-b626c4b6	17653815	50035470	PA	FALSE	FRONTAL	FALSE	TRUE	FALSE	FALSE	FALSE	FALSE
513cd982-4d9ab677-40eaabea-89dcc4b9-621291c7	17653815	50035470	LL	FALSE	LATERAL	FALSE	TRUE	FALSE	FALSE	FALSE	FALSE
2d669c63-3ec31080-3ee62b8b-7002f5b5-bf8e73b6	18309149	50035498	PA	FALSE	FRONTAL	FALSE	TRUE	FALSE	FALSE	FALSE	FALSE
cb581d96-edd1855f-79bc7a49-e942ded5-fb83c971	18309149	50035498	LL	FALSE	LATERAL	FALSE	TRUE	FALSE	FALSE	FALSE	FALSE
84199923-8466aa3a-7aca0481-fbad48a2-1bf7ce21	12739299	50035513	AP	FALSE	FRONTAL	FALSE	TRUE	FALSE	FALSE	FALSE	FALSE
7588df6a-0dd334ae-610fd256-2cbfb4e0-87c9833f	16468274	50035547	PA	FALSE	FRONTAL	FALSE	TRUE	FALSE	FALSE	TRUE	FALSE
30fe48ec-870ef28d-36911385-8063d0f0-a3c7aea2	16468274	50035547	LL	FALSE	LATERAL	FALSE	TRUE	FALSE	FALSE	FALSE	FALSE
71b01748-311acfa9-8a783c4f-e187361e-c16a7b63	14240387	50035549		FALSE	FRONTAL	FALSE		FALSE	FALSE	FALSE	FALSE
a073b303-9b63176a-8be9a6b8-98479f97-bdd679eb	14240387	50035549		FALSE	LATERAL	FALSE		FALSE	FALSE	FALSE	FALSE
5acd309d-e4e1af2e-eb572454-5296953e-551cdfb6	10395166	50035630	AP	FALSE	FRONTAL	FALSE	TRUE	FALSE	FALSE	FALSE	FALSE
07c266c9-c4c20898-ac74d2ec-3a8f71fd-3a5d2126	17125981	50035653	AP	FALSE	FRONTAL	FALSE	TRUE	FALSE	FALSE	FALSE	FALSE
7aed8bdd-200b6a85-eb7f1e52-d1c1f082-500271e0	17125981	50035653	AP	FALSE	FRONTAL	FALSE	TRUE	FALSE	FALSE	FALSE	FALSE
2a5eb426-217f5323-691526fd-8ee548c7-e85a0de7	16583629	50035762	AP	FALSE	FRONTAL	FALSE	TRUE	FALSE	FALSE	FALSE	FALSE
4a669a66-3cfba3da-d0beff12-2a361810-caf56c9f	13813803	50035776	AP	FALSE	FRONTAL	FALSE	TRUE	FALSE	FALSE	FALSE	FALSE
32499f2c-4e61c00e-b8eefb18-2338e599-56cb2891	14375665	50035823	AP	FALSE	FRONTAL	FALSE	TRUE	FALSE	FALSE	FALSE	FALSE
1ee36c7b-5f62ef72-50f7f61d-b9a5a7ee-681f0890	14375665	50035823	LL	FALSE	LATERAL	FALSE	TRUE	FALSE	FALSE	FALSE	FALSE
2e2d73cd-81a77e62-a2a77b34-e80c7972-62b47e73	19072817	50035874	AP	FALSE	FRONTAL	FALSE	TRUE	FALSE	FALSE	FALSE	FALSE
a9925a50-5df8d453-66c37549-41766087-fd1e0972	14899010	50035905	PA	FALSE	FRONTAL	FALSE	TRUE	FALSE	FALSE	FALSE	FALSE
560e5641-1d0c5ab0-6cbc007a-10d89132-a1f45444	14899010	50035905	LATERAL	FALSE	LATERAL	FALSE	TRUE	FALSE	FALSE	FALSE	FALSE
e931bc1f-bc047680-66667be5-e3aa5240-cbdaf385	18334731	50035910	PA	FALSE	FRONTAL	FALSE	TRUE	FALSE	FALSE	TRUE	FALSE
e6a899af-6bb64a41-9bbd6f22-5a7ec118-2d6d03dd	18334731	50035910	LL	FALSE	LATERAL	FALSE	TRUE	FALSE	FALSE	FALSE	FALSE
8bcca3f9-c0546615-85c18611-05e8522e-5197da50	19975796	50036017	AP	FALSE	FRONTAL	FALSE	TRUE	FALSE	FALSE	FALSE	FALSE
177d385f-b8ccbb74-25fa4d47-980f1681-46d7eadc	12579436	50036043	PA	FALSE	FRONTAL	FALSE	TRUE	FALSE	FALSE	FALSE	FALSE
5db5c725-2b273350-a7600609-f749683a-01f29687	12579436	50036043	LL	FALSE	LATERAL	FALSE	TRUE	FALSE	FALSE	FALSE	FALSE
da47995a-df0ae564-f8404a09-dec850fc-7a53d271	14225925	50036050	PA	FALSE	FRONTAL	FALSE	TRUE	FALSE	FALSE	FALSE	FALSE
f0f2edc0-4af62760-46a39d6c-f6cf027c-7ccce085	14225925	50036050	LATERAL	FALSE	LATERAL	FALSE	TRUE	FALSE	FALSE	FALSE	FALSE
909e2b98-bf9b68e5-6bbb36a1-e90dbff5-69ec8032	11992881	50036088	AP	FALSE	FRONTAL	FALSE	TRUE	FALSE	FALSE	FALSE	FALSE
9b7b6531-2d1d9ca3-c068ae1e-57831538-5cd31c75	15944907	50036148	AP	FALSE	FRONTAL	FALSE	TRUE	FALSE	FALSE	FALSE	FALSE
4ef84da8-ff83a551-31f0aa42-d17ba6a2-c6561835	15131736	50036264	AP	FALSE	FRONTAL	FALSE	TRUE	FALSE	FALSE	FALSE	FALSE
24272d21-fb03bffa-30313063-dcf3be4e-abd43ff2	15131736	50036264	LATERAL	FALSE	LATERAL	FALSE	TRUE	FALSE	FALSE	FALSE	FALSE
fcbd8e6c-3d25351e-a80195ec-58b15ef8-9c07f9a2	15131736	50036264	LATERAL	FALSE	LATERAL	FALSE	TRUE	FALSE	FALSE	FALSE	FALSE
83fadd31-f91a7091-5a6ced9c-d1285b64-20c7eb9c	14297485	50036292	PA	FALSE	FRONTAL	FALSE	TRUE	FALSE	FALSE	FALSE	FALSE
b908e9b2-ec799dfe-d86b040c-b78a69ed-e71a8558	14297485	50036292	PA	FALSE	FRONTAL	FALSE	TRUE	FALSE	FALSE	FALSE	FALSE
be634e28-43e6978e-edbe7360-6a321279-d5ab8f9a	14297485	50036292	LL	FALSE	LATERAL	FALSE	TRUE	FALSE	FALSE	FALSE	FALSE
fb3bcbed-cc024d02-44062fa3-8f590022-4c9f22dd	15557121	50036294	PA	FALSE	FRONTAL	FALSE	TRUE	FALSE	FALSE	FALSE	FALSE
a3c27e91-bf0a79d3-ccf6eb9a-a9acbc54-044f9e7d	15557121	50036294	LATERAL	FALSE	LATERAL	FALSE	TRUE	FALSE	FALSE	FALSE	FALSE
12e64aa5-8fc2ee33-1d54fe48-37adba2c-522c72de	14464902	50036304	AP	FALSE	FRONTAL	FALSE	TRUE	FALSE	FALSE	FALSE	FALSE
ecee0d80-0a7c88f6-c4e3947b-218b71d0-52f6690f	12214602	50036326	AP	FALSE	FRONTAL	FALSE	TRUE	FALSE	FALSE	FALSE	FALSE
503e575c-626571ee-d51c821b-c2c3d4b2-e62215f0	19330528	50036339	PA	FALSE	FRONTAL	FALSE	TRUE	FALSE	FALSE	FALSE	TRUE
cc468e36-42dfd91f-840c5aa4-42499593-0acde38a	19330528	50036339	LATERAL	FALSE	LATERAL	FALSE	TRUE	FALSE	FALSE	FALSE	FALSE
eb72eb7a-994e0364-5791dd04-518b4d07-2d41c001	13411396	50036348	AP	FALSE	FRONTAL	FALSE	TRUE	FALSE	FALSE	FALSE	FALSE
cc9ad077-14fd607c-c0e03438-b7a99c11-82af6170	18387698	50036351	AP	FALSE	FRONTAL	FALSE	TRUE	FALSE	FALSE	FALSE	FALSE
cdb7b0e0-7df52cd3-37e10cea-1272671f-4af7f864	19524417	50036397	PA	FALSE	FRONTAL	FALSE	TRUE	FALSE	FALSE	FALSE	FALSE
a86bbf11-0ad39230-256ef340-68aca064-d1cbbdf3	19524417	50036397	LATERAL	FALSE	LATERAL	FALSE	TRUE	FALSE	FALSE	FALSE	FALSE
89e77848-5285c677-61486e8e-a5ab7bd6-9bff3dcc	11891842	50036507	PA	FALSE	FRONTAL	FALSE	TRUE	FALSE	FALSE	TRUE	FALSE
ba3029fb-c7efbc45-44c3c884-01248033-aa07a1b0	11891842	50036507	LL	FALSE	LATERAL	FALSE	TRUE	FALSE	FALSE	FALSE	FALSE
71cb8d11-64e62a79-dd009a93-60a07ea0-c94f3a9b	11611654	50036581	PA	FALSE	FRONTAL	FALSE	TRUE	FALSE	FALSE	FALSE	FALSE
9826e219-1c752ca3-a139ee77-7088ee85-c4366c91	11611654	50036581	PA	FALSE	FRONTAL	FALSE	TRUE	FALSE	FALSE	FALSE	FALSE
ddf6ef6f-ac2fa848-72834243-a6477604-03c87b40	11611654	50036581	LATERAL	FALSE	LATERAL	FALSE	TRUE	FALSE	FALSE	FALSE	FALSE
9264952d-3c81f209-4f5b22f6-bd40d334-759d3f16	10141364	50036637	AP	FALSE	FRONTAL	FALSE	TRUE	FALSE	FALSE	FALSE	FALSE
c9984e4c-82a217d6-c15cca7b-2ee4a19e-283968d2	15912251	50036707	PA	FALSE	FRONTAL	FALSE	TRUE	FALSE	FALSE	FALSE	FALSE
00d7eda9-6075d6a4-57e2b739-0dc5daa8-3a37ebec	15912251	50036707	LATERAL	FALSE	LATERAL	FALSE	TRUE	FALSE	FALSE	FALSE	FALSE
a6546a37-7807945c-62937fb6-07c7f722-13c64491	18831735	50036713	PA	FALSE	FRONTAL	FALSE	TRUE	FALSE	FALSE	FALSE	FALSE
9df12c86-a54aca60-14009c59-09bdf1c1-6f630539	18831735	50036713	LL	FALSE	LATERAL	FALSE	TRUE	FALSE	FALSE	FALSE	FALSE
e0807cb6-4374c4ed-3eedc737-ca1eabee-d47eaf91	17426206	50036754	PA	FALSE	FRONTAL	FALSE	TRUE	FALSE	FALSE	FALSE	FALSE
349d3ca7-5ef273ad-466b6bef-36aea361-6a753c50	17426206	50036754	LATERAL	FALSE	LATERAL	FALSE	TRUE	FALSE	FALSE	FALSE	FALSE
bc9e874a-790d31a9-22099877-14a9a224-10814407	14608078	50036790	PA	FALSE	FRONTAL	FALSE	TRUE	FALSE	FALSE	FALSE	TRUE
0a2d8001-963c781c-a280d632-fa9c083f-5e7e0c53	14608078	50036790	LL	FALSE	LATERAL	FALSE	TRUE	FALSE	FALSE	FALSE	FALSE
2b3803ef-0c91b13f-cc3605be-9666ac25-e09c3293	15835317	50036793	AP	FALSE	FRONTAL	FALSE	TRUE	FALSE	FALSE	FALSE	FALSE
9f095079-d489a6b8-4beca25a-8f62c3a3-09419e63	13687321	50036808	AP	FALSE	FRONTAL	FALSE	TRUE	FALSE	FALSE	FALSE	FALSE
e7e9ec3d-d75b2cfd-a33df53d-e5bdbc80-0f4db350	13687321	50036808	LATERAL	FALSE	LATERAL	FALSE	TRUE	FALSE	FALSE	FALSE	FALSE
b01369a1-f7c89e49-aac5c7ee-a5b36585-f217c439	11736405	50036810	AP	FALSE	FRONTAL	FALSE	TRUE	FALSE	FALSE	FALSE	FALSE
cfbfda45-8118fdcc-4a6009cf-17fe7fcf-1e6e53b3	11736405	50036810	AP	FALSE	FRONTAL	FALSE	TRUE	FALSE	FALSE	FALSE	FALSE
45028478-17502c6d-4b2e0828-1a754b68-aaea43c7	13421525	50036885	AP	FALSE	FRONTAL	FALSE	TRUE	FALSE	FALSE	FALSE	FALSE
b45a015c-c1a4a56e-121d3096-a5021063-69db1ff2	13421525	50036885	LATERAL	FALSE	LATERAL	FALSE	TRUE	FALSE	FALSE	FALSE	FALSE
d01a2526-767f3368-0eeda14b-38e687ab-1fae5520	16477848	50037017	AP	FALSE	FRONTAL	FALSE	TRUE	FALSE	FALSE	FALSE	FALSE
96f74e60-57befa3a-a84093b3-061431e3-3ca7a78a	16477848	50037017	LATERAL	FALSE	LATERAL	FALSE	TRUE	FALSE	FALSE	FALSE	FALSE
78e54a93-e0863480-1f12501f-4999fdfd-f63f7370	10368327	50037131	AP	FALSE	FRONTAL	FALSE	TRUE	FALSE	FALSE	FALSE	FALSE
7a3dae94-1e5dabd6-e96d58a2-beb11f54-52b7ab72	16600923	50037136	PA	FALSE	FRONTAL	FALSE	TRUE	FALSE	FALSE	TRUE	FALSE
c66a889f-dc5ebb3d-f5030742-641e66e5-83a4e5ea	16600923	50037136	LATERAL	FALSE	LATERAL	FALSE	TRUE	FALSE	FALSE	FALSE	FALSE
904461f5-b18daa7b-7b5928d0-29acd3d2-d73a4f6b	13013082	50037260	AP	FALSE	FRONTAL	FALSE	TRUE	FALSE	FALSE	FALSE	FALSE
d439e889-23073981-ccef7186-ec5cfb9e-9580e3e0	12304719	50037291	AP	FALSE	FRONTAL	FALSE	TRUE	FALSE	FALSE	FALSE	FALSE
10a6246b-f2e3ec72-8c956609-ee81d40f-4a962883	18828251	50037292	AP	FALSE	FRONTAL	FALSE	TRUE	FALSE	FALSE	FALSE	FALSE
56632a48-cce6f015-6436c85a-42883cbd-7a1c5f22	18828251	50037292	LATERAL	FALSE	LATERAL	FALSE	TRUE	FALSE	FALSE	FALSE	FALSE
73a65ade-633f4da5-1c37b0a5-6a589b9c-bccae96f	18828251	50037292	LATERAL	FALSE	LATERAL	FALSE	TRUE	FALSE	FALSE	FALSE	FALSE
0153913f-ed20179f-31826dae-982bc208-326536c6	15749643	50037356	AP	FALSE	FRONTAL	FALSE	TRUE	FALSE	FALSE	FALSE	FALSE
9640a058-42326a5b-ef93566f-4dc299e7-bf4e09bd	15749643	50037356	LATERAL	FALSE	LATERAL	FALSE	TRUE	FALSE	FALSE	FALSE	FALSE
4308668a-1e07b62e-e6607f24-eeaafe4e-2b2700f3	13127894	50037388	AP	FALSE	FRONTAL	FALSE	TRUE	FALSE	FALSE	FALSE	FALSE
c34a9160-194b0089-44aed98c-44e147ea-c0f5d3a6	11613878	50037552	AP	FALSE	FRONTAL	FALSE	TRUE	FALSE	FALSE	FALSE	FALSE
ef59212d-180f2424-137a3e34-aab7b9d3-60491f5b	16108772	50037565	AP	FALSE	FRONTAL	FALSE	TRUE	FALSE	FALSE	FALSE	FALSE
2232f869-0ce39b93-2add44fb-44e44072-c721521a	13198542	50037592	AP	FALSE	FRONTAL	FALSE	TRUE	FALSE	FALSE	FALSE	FALSE
6410c62c-d94098fb-8b675813-11f510af-fd8a96bb	10272619	50037656	AP	FALSE	FRONTAL	FALSE	TRUE	FALSE	FALSE	FALSE	FALSE
c2978d12-7e79aa2c-8c0d4cec-c9978a6e-0ea86ae7	13882437	50037754	PA	FALSE	FRONTAL	FALSE	TRUE	FALSE	FALSE	FALSE	FALSE
451b146d-2d3e68d0-2503c1a9-6a149013-82edaf26	13882437	50037754	LL	FALSE	LATERAL	FALSE	TRUE	FALSE	FALSE	FALSE	FALSE
0788829b-5419d8e4-5ce8eb81-87a77c03-98c15a1a	17838301	50037760	AP	FALSE	FRONTAL	FALSE	TRUE	FALSE	FALSE	FALSE	FALSE
5ce6788c-b80290ad-767ed421-b4bb7865-d28e1e31	19314531	50038223	PA	FALSE	FRONTAL	FALSE	TRUE	FALSE	FALSE	FALSE	FALSE
980afb7f-ee88cd49-2a569f24-0e1fac58-d103a387	19314531	50038223	LATERAL	FALSE	LATERAL	FALSE	TRUE	FALSE	FALSE	FALSE	FALSE
28340ba9-a1bb5ebd-0a0a7763-52661f16-edb0070b	13816856	50038298	AP	FALSE	FRONTAL	FALSE	TRUE	FALSE	FALSE	FALSE	FALSE
a0d6c0ce-0e5ad00c-b8e4e3e2-f8a526c7-32069506	14774414	50038307	AP	FALSE	FRONTAL	FALSE	TRUE	FALSE	FALSE	FALSE	FALSE
7dc6751d-ca5f8ea5-1ebf65df-1794e98d-09ff5c6d	18124225	50038396	AP	FALSE	FRONTAL	FALSE	TRUE	FALSE	FALSE	FALSE	FALSE
b7cadeb2-eedf9dfa-e5d9c437-6ceb7b4b-affd0238	16628569	50038406	PA	FALSE	FRONTAL	FALSE	TRUE	FALSE	FALSE	TRUE	FALSE
40a2e678-fd34d902-5acb7126-4e5c65c5-22a3d165	16628569	50038406	LATERAL	FALSE	LATERAL	FALSE	TRUE	FALSE	FALSE	FALSE	FALSE
cccbb8d9-07d036ad-1270b12a-3078e62d-f0def9e2	12226163	50038514	PA	FALSE	FRONTAL	FALSE	TRUE	FALSE	FALSE	TRUE	FALSE
4743d323-9846c09b-d8133970-c5f1637b-29306b6b	12226163	50038514	LL	FALSE	LATERAL	FALSE	TRUE	FALSE	FALSE	FALSE	FALSE
1794c225-5e5d735c-5baae922-0a77bbff-3d38bbd0	10792661	50038556	AP	FALSE	FRONTAL	FALSE	TRUE	FALSE	FALSE	FALSE	FALSE
333f6187-fc793119-17981a67-ba0e6045-fa34b216	10792661	50038556	LATERAL	FALSE	LATERAL	FALSE	TRUE	FALSE	FALSE	FALSE	FALSE
882e9b90-55cc5c6c-15f68da4-5d032aeb-ee4de4ff	10792661	50038556	LATERAL	FALSE	LATERAL	FALSE	TRUE	FALSE	FALSE	FALSE	FALSE
21c6b136-8bb9ad45-93798e61-188fe470-1bf9e2c1	13760466	50038565	PA	FALSE	FRONTAL	FALSE	TRUE	FALSE	FALSE	FALSE	FALSE
8afbe5b2-51f1cc97-eec3bd32-02f2326f-5dd4fe48	13760466	50038565	LATERAL	FALSE	LATERAL	FALSE	TRUE	FALSE	FALSE	FALSE	FALSE
175d56bc-079bd048-bd52f4aa-5d2a7b29-658b3c47	12266219	50038626	PA	FALSE	FRONTAL	FALSE	TRUE	FALSE	FALSE	FALSE	FALSE
d31a931f-13900467-063fde53-fa25bb3d-6ce80fa5	12266219	50038626	LATERAL	FALSE	LATERAL	FALSE	TRUE	FALSE	FALSE	FALSE	FALSE
2092a1d9-a153efbf-c9345570-3c5255ac-f732f151	11807924	50038713	PA	FALSE	FRONTAL	FALSE	TRUE	FALSE	FALSE	FALSE	FALSE
315c390e-3a14cee9-6812480e-4a12732b-0d1357f3	11807924	50038713	LL	FALSE	LATERAL	FALSE	TRUE	FALSE	FALSE	FALSE	FALSE
1b3693f2-c5c6de37-7f476601-2015ba06-a90fd48a	11566800	50038757	AP	FALSE	FRONTAL	FALSE	TRUE	FALSE	FALSE	FALSE	FALSE
63b98436-67fb13ae-cc0e30a9-75bd0cbf-edf770ec	11537949	50038830	AP	FALSE	FRONTAL	FALSE	TRUE	FALSE	FALSE	FALSE	FALSE
693fa214-5d95622b-04707944-1bccd236-e6776801	16950153	50038834	AP	FALSE	FRONTAL	FALSE	TRUE	FALSE	FALSE	FALSE	FALSE
ab69eaae-d8ca05fd-3dfe7d03-fb592d06-32b7f77d	11721104	50038897	PA	FALSE	FRONTAL	FALSE	TRUE	FALSE	FALSE	FALSE	FALSE
2b4dbe33-afac544c-179f1fe0-6735170c-22a2d032	11721104	50038897	LATERAL	FALSE	LATERAL	FALSE	TRUE	FALSE	FALSE	FALSE	FALSE
74278f54-a878ca4d-b7713daf-57d03c31-e98ee6e5	18877929	50038898	PA	FALSE	FRONTAL	FALSE	TRUE	FALSE	FALSE	FALSE	FALSE
a528a716-fb785851-f39851bf-5463abb8-476f20c8	18877929	50038898	LL	FALSE	LATERAL	FALSE	TRUE	FALSE	FALSE	FALSE	FALSE
c0273969-a0050a8c-22bb2693-777a28e2-8e43f25a	15666511	50038905	AP	FALSE	FRONTAL	FALSE	TRUE	FALSE	FALSE	FALSE	FALSE
268ed518-09ec60bb-d2f73ad5-d4e5fc3d-9eee6469	18835690	50038974	AP	FALSE	FRONTAL	FALSE	TRUE	FALSE	FALSE	FALSE	FALSE
d2df0f33-14cd461d-550e7705-34bc4a17-082b8b1a	18272443	50039058	AP	FALSE	FRONTAL	FALSE	TRUE	FALSE	FALSE	FALSE	FALSE
53777921-0defd1b3-2e857a73-6e771d47-dca75cc2	15240778	50039066	PA	FALSE	FRONTAL	FALSE	TRUE	FALSE	FALSE	TRUE	FALSE
1646d077-1ef063a3-4da9fa4d-35e54b3b-f2e88941	15240778	50039066	LATERAL	FALSE	LATERAL	FALSE	TRUE	FALSE	FALSE	FALSE	FALSE
63f17ec8-d4698575-0d02653b-4674d11a-fdaeb099	17763712	50039087	AP	FALSE	FRONTAL	FALSE	TRUE	FALSE	FALSE	FALSE	FALSE
51338ed2-a79edac9-cb59db95-a85f8684-53028b62	18223539	50039145	PA	FALSE	FRONTAL	FALSE	TRUE	FALSE	FALSE	FALSE	FALSE
9eaec8f4-7767a1cd-56b6387f-53120c21-d3bef6be	18223539	50039145	LATERAL	FALSE	LATERAL	FALSE	TRUE	FALSE	FALSE	FALSE	FALSE
efcf306c-e90372ec-ac283fe3-1e0b384a-80566afe	14814421	50039363	PA	FALSE	FRONTAL	FALSE	TRUE	FALSE	FALSE	FALSE	FALSE
d8b47c1a-c2383c63-03b7502e-e46835eb-4917cf61	14814421	50039363	LATERAL	FALSE	LATERAL	FALSE	TRUE	FALSE	FALSE	FALSE	FALSE
fc3e76b2-a5bd78f3-2ba4f72f-41f672b8-3f709018	15642529	50039370	AP	FALSE	FRONTAL	FALSE	TRUE	FALSE	FALSE	FALSE	FALSE
7c96f1dc-7da61fc3-3e1d9436-c4c6887d-a74a8b55	17978664	50039376	AP	FALSE	FRONTAL	FALSE	TRUE	FALSE	FALSE	FALSE	FALSE
06f7c5fe-6f7384be-bbaa24f6-2d8a57b1-549bb6a6	16457075	50039413	AP	FALSE	FRONTAL	FALSE	TRUE	FALSE	FALSE	FALSE	FALSE
709763c8-f61e66f1-7ae074cc-e363d318-4e3e5ca6	16457075	50039413	LATERAL	FALSE	LATERAL	FALSE	TRUE	FALSE	FALSE	FALSE	FALSE
b62c6fa1-01ff5668-0d807795-16015965-c2db79b3	15399372	50039484	AP	FALSE	FRONTAL	FALSE	TRUE	FALSE	FALSE	FALSE	FALSE
d797db76-a980aa38-eb466613-e025f091-95ac7af7	14079261	50039783	AP	FALSE	FRONTAL	FALSE	TRUE	FALSE	FALSE	FALSE	FALSE
7fc88858-18406e71-20a91b8b-68f98b31-dcba2441	17445268	50039848	AP	FALSE	FRONTAL	FALSE	TRUE	FALSE	FALSE	FALSE	FALSE
c5d84b4e-ebd6c16a-037c03f1-8d621ac3-ce2435be	17041931	50039874	PA	FALSE	FRONTAL	FALSE	TRUE	FALSE	FALSE	FALSE	FALSE
c84a70dd-82fc072d-ae5b203b-466f48c9-5366e6a1	17041931	50039874	LATERAL	FALSE	LATERAL	FALSE	TRUE	FALSE	FALSE	FALSE	FALSE
eb1e0226-49a2c985-94e6da5e-fefbf943-97c7a16b	15851040	50039957	AP	FALSE	FRONTAL	FALSE	TRUE	FALSE	FALSE	FALSE	FALSE
3d87a89c-abb5614a-7c5e0d9f-4173fb67-4b3968df	17261413	50039990	AP	FALSE	FRONTAL	FALSE	TRUE	FALSE	FALSE	FALSE	FALSE
2437c6bd-3fd08413-f90407ee-f60ec575-ea24a244	11345788	50040000	AP	FALSE	FRONTAL	FALSE	TRUE	FALSE	FALSE	FALSE	FALSE
286c36dd-ae8b7fdc-425078b0-205ca6bd-963e099d	11617629	50040058	AP	FALSE	FRONTAL	FALSE	TRUE	FALSE	FALSE	FALSE	FALSE
1ca00135-01f55531-1ff3a169-e704a5da-3f73e693	13406480	50040061	PA	FALSE	FRONTAL	FALSE	TRUE	FALSE	FALSE	FALSE	FALSE
9fdac348-74da314a-84ed2b48-ca662beb-ff329d13	13406480	50040061	PA	FALSE	FRONTAL	FALSE	TRUE	FALSE	FALSE	FALSE	FALSE
b073159e-7a309cb4-b2f74b4d-920965e7-3640d866	13406480	50040061	LATERAL	FALSE	LATERAL	FALSE	TRUE	FALSE	FALSE	FALSE	FALSE
bdf21de6-33393c1b-0401a575-4aace995-d1a1761b	15886237	50040069	AP	FALSE	FRONTAL	FALSE	TRUE	FALSE	FALSE	FALSE	FALSE
9c8cd0c1-4d2f391e-08322bbb-3727525b-9e046360	11512695	50040170	PA	FALSE	FRONTAL	FALSE	TRUE	FALSE	FALSE	FALSE	FALSE
90ebc3f4-ee1b4168-4fa774d3-5dc4be22-edf98bb1	11512695	50040170	LATERAL	FALSE	LATERAL	FALSE	TRUE	FALSE	FALSE	FALSE	FALSE
fbc9d075-43ff9295-72632b2f-e128804a-766cbf50	12785599	50040171	AP	FALSE	FRONTAL	FALSE	TRUE	FALSE	FALSE	FALSE	FALSE
6bb75276-672faa8c-49cfd6fd-724b3dac-9c746309	17770649	50040201	PA	FALSE	FRONTAL	FALSE	TRUE	FALSE	FALSE	FALSE	FALSE
a0a5ac99-dc82e133-8e59fed4-ef2dea51-da669128	17770649	50040201	LL	FALSE	LATERAL	FALSE	TRUE	FALSE	FALSE	FALSE	FALSE
58ba67a4-76e3d960-7f427bda-23f26432-4ede965f	19165359	50040348	PA	FALSE	FRONTAL	FALSE	TRUE	FALSE	FALSE	FALSE	FALSE
e57b2515-d64659c8-7d1fb4d6-c4f2abd0-3d456e55	19165359	50040348	PA	FALSE	FRONTAL	FALSE	TRUE	FALSE	FALSE	FALSE	FALSE
6c94a2f9-a2e0f511-8d777249-267a97c1-7f49e0e0	19165359	50040348	LATERAL	FALSE	LATERAL	FALSE	TRUE	FALSE	FALSE	FALSE	FALSE
aa351e69-bcabc553-267d4e70-6cf31e71-b88f7349	11975330	50040351	PA	FALSE	FRONTAL	FALSE	TRUE	FALSE	FALSE	FALSE	FALSE
d6564192-7de38ccd-7fcb84a7-bfbb16ce-fe123123	11975330	50040351	LATERAL	FALSE	LATERAL	FALSE	TRUE	FALSE	FALSE	FALSE	FALSE
236a55b5-71627b9b-fd2f6263-810fead1-b78bb789	14018526	50040352	AP	FALSE	FRONTAL	FALSE	TRUE	FALSE	FALSE	FALSE	FALSE
9988fefc-4758873b-64ad7dae-cabe2aa5-4aafb046	14018526	50040352	AP	FALSE	FRONTAL	FALSE	TRUE	FALSE	FALSE	FALSE	FALSE
8471179e-096f140b-40344323-2d36d592-199b26cf	18523441	50040385	PA	FALSE	FRONTAL	FALSE	TRUE	FALSE	FALSE	TRUE	FALSE
5a0917c6-cf78fee5-c5caa67d-3178204b-eb5d8cf2	18523441	50040385	LL	FALSE	LATERAL	FALSE	TRUE	FALSE	FALSE	FALSE	FALSE
c2ea0607-5b09182a-d00b9fff-c58a0a1b-bfa45d88	19642235	50040442	AP	FALSE	FRONTAL	FALSE	TRUE	FALSE	FALSE	FALSE	FALSE
1f0dcfb2-4b057649-c18275ad-1ca394f0-7aebd6de	18271444	50040505		FALSE	FRONTAL	FALSE		FALSE	FALSE	FALSE	FALSE
8fa438be-b86e6d81-473b4870-c356e137-8e4c49e8	16322227	50040662		FALSE	FRONTAL	FALSE		FALSE	FALSE	FALSE	FALSE
b781ea03-124202b4-ff0d3f11-a955cb27-d57a9594	16322227	50040662		FALSE	LATERAL	FALSE		FALSE	FALSE	FALSE	FALSE
3357883d-b8e4f56b-05ec275b-5feeecb8-86c210b2	18232511	50040731	AP	FALSE	FRONTAL	FALSE	TRUE	FALSE	FALSE	FALSE	FALSE
e0a5f764-c6e706fe-225099ab-0fe8b12e-0cddcfd2	18083932	50040808	PA	FALSE	FRONTAL	FALSE	TRUE	FALSE	FALSE	FALSE	FALSE
7d9a6fb8-40a3f363-05d54d33-6af2a7bf-155bf5db	18083932	50040808	LATERAL	FALSE	LATERAL	FALSE	TRUE	FALSE	FALSE	FALSE	FALSE
71d13793-d41368c5-657c8ba5-63848932-58f90cae	14260816	50040883	PA	FALSE	FRONTAL	FALSE	TRUE	FALSE	FALSE	FALSE	FALSE
7f89a636-33caca35-6e71028d-9f980c8c-4630e935	14260816	50040883	PA	FALSE	FRONTAL	FALSE	TRUE	FALSE	FALSE	FALSE	FALSE
0784576d-7200991d-001e195e-abc405ad-c1a479e3	14260816	50040883	LL	FALSE	LATERAL	FALSE	TRUE	FALSE	FALSE	FALSE	FALSE
1e52eacd-03b09835-6d9609cc-98150346-3527c0fa	11731363	50040900	AP	FALSE	FRONTAL	FALSE	TRUE	FALSE	FALSE	FALSE	FALSE
5ae666fa-16bf0e17-d9f4c315-3157b911-39b3b411	11731363	50040900	AP	FALSE	FRONTAL	FALSE	TRUE	FALSE	FALSE	FALSE	FALSE
516eafa4-cc76ddb3-fe58de4f-3f68724f-38fb6ab7	16324879	50040965	PA	FALSE	FRONTAL	FALSE	TRUE	FALSE	FALSE	FALSE	FALSE
09b04976-58d06057-6a80691a-fa9a5444-a34e4061	16324879	50040965	LATERAL	FALSE	LATERAL	FALSE	TRUE	FALSE	FALSE	FALSE	FALSE
1a596fab-a39125f5-cc61cf54-93e51220-01d408f6	16324879	50040965	LATERAL	FALSE	LATERAL	FALSE	TRUE	FALSE	FALSE	FALSE	FALSE
2207f51c-0f56a9ca-1e23abf9-3baeb29b-23b00120	17361720	50040986	AP	FALSE	FRONTAL	FALSE	TRUE	FALSE	FALSE	FALSE	FALSE
809375d2-44ef3a21-ad4700f6-f1216b53-871b2fa1	14493990	50041010	AP	FALSE	FRONTAL	FALSE	TRUE	FALSE	FALSE	FALSE	FALSE
501c0414-efc9e41f-d54d8baa-41f8e8ee-7bf026ee	10176514	50041011	AP	FALSE	FRONTAL	FALSE	TRUE	FALSE	FALSE	FALSE	FALSE
141529f3-4384c55c-0b1d30ae-5c794ca1-d5764528	14605980	50041045	PA	FALSE	FRONTAL	FALSE	TRUE	FALSE	FALSE	FALSE	FALSE
1fdd1629-812b32c0-974bffd5-a3b336d8-1ad20bef	14605980	50041045	LATERAL	FALSE	LATERAL	FALSE	TRUE	FALSE	FALSE	FALSE	FALSE
6a1c7e82-48d50142-18469dd0-fe910ae3-ddba87bb	17864952	50041048	AP	FALSE	FRONTAL	FALSE	TRUE	FALSE	FALSE	FALSE	FALSE
ecd34c62-6cca27fe-67934241-17f779a5-ad142c41	19381679	50041056	PA	FALSE	FRONTAL	FALSE	TRUE	FALSE	FALSE	FALSE	FALSE
615b6032-4397be5e-3f1bfe78-170fb729-17b1f80a	19381679	50041056	LATERAL	FALSE	LATERAL	FALSE	TRUE	FALSE	FALSE	FALSE	FALSE
1a488573-29a97ad7-de89e298-ac64e8a9-ba59b61f	16352630	50041059	PA	FALSE	FRONTAL	FALSE	TRUE	FALSE	FALSE	FALSE	FALSE
e0ff32bc-f697a676-6844498c-50b75ebb-c5724a19	16352630	50041059	PA	FALSE	FRONTAL	FALSE	TRUE	FALSE	FALSE	FALSE	FALSE
c1aa7981-8a3ef3c8-31a5cee2-cad94d12-56e435cc	16352630	50041059	LATERAL	FALSE	LATERAL	FALSE	TRUE	FALSE	FALSE	FALSE	FALSE
9baf1dd2-c0289452-db8b9b24-e5e26dc3-ef575e94	11770100	50041094		FALSE	FRONTAL	FALSE		FALSE	FALSE	FALSE	FALSE
560a4720-bfdeb7e6-e3fadd95-8fb1e433-f8b3cfe6	11770100	50041094	LL	FALSE	LATERAL	FALSE	TRUE	FALSE	FALSE	FALSE	FALSE
1b76432f-821dd3b5-8bcb12ca-1eac8807-12066d7c	18230892	50041142	AP	FALSE	FRONTAL	FALSE	TRUE	FALSE	FALSE	FALSE	FALSE
7d4dc2cc-1dd67caf-a62e051b-dfbca3e2-cf4520be	17372922	50041197	AP	FALSE	FRONTAL	FALSE	TRUE	FALSE	FALSE	FALSE	FALSE
456b83a0-a9c07306-241c5eac-7e325e3b-ad65d951	18304969	50041241		FALSE	FRONTAL	FALSE		FALSE	FALSE	FALSE	FALSE
bf005161-ce0eda0e-de13ffc0-4f0d6cfb-20115bcd	18304969	50041241	LL	FALSE	LATERAL	FALSE	TRUE	FALSE	FALSE	FALSE	FALSE
f98cf5c8-b374ed54-81b7107d-ec239ed4-2a583845	10258162	50041275	AP	FALSE	FRONTAL	FALSE	TRUE	FALSE	FALSE	FALSE	FALSE
4e2b13ce-372e56aa-1a9b9189-e4e23f0f-6973e954	13783588	50041278	PA	FALSE	FRONTAL	FALSE	TRUE	FALSE	FALSE	FALSE	FALSE
6f5c4a31-ddf60978-d057951b-71b8ffd1-fee7d09b	13783588	50041278	LATERAL	FALSE	LATERAL	FALSE	TRUE	FALSE	FALSE	FALSE	FALSE
638df765-5cac552c-c7bc8d98-997fc4eb-21a7de4b	18114671	50041309		FALSE	FRONTAL	FALSE		FALSE	FALSE	FALSE	FALSE
e3dc870e-9a5bb171-ba857030-359dae51-edc332f1	18114671	50041309		FALSE	LATERAL	FALSE		FALSE	FALSE	FALSE	FALSE
4b0cd59b-955f59f1-d74cbe55-80bf43c8-a029f1db	10793648	50041333	AP	FALSE	FRONTAL	FALSE	TRUE	FALSE	FALSE	FALSE	FALSE
23653a8e-0f4650d0-a2273b3b-d02d3a79-6b7ba3b1	17929966	50041442	AP	FALSE	FRONTAL	FALSE	TRUE	FALSE	FALSE	FALSE	FALSE
10c2ce69-c45f7b82-bdc43912-ddf5a6bc-ee2d6d86	17098658	50041449	PA	FALSE	FRONTAL	FALSE	TRUE	FALSE	FALSE	FALSE	FALSE
ef6c8746-2a281ae1-d75cf6ea-fa6ce81c-d5e2d7ef	17098658	50041449	LATERAL	FALSE	LATERAL	FALSE	TRUE	FALSE	FALSE	FALSE	FALSE
7951bad4-0a9cbd63-84dd40e3-0227aef5-b1402546	11178069	50041480	AP	FALSE	FRONTAL	FALSE	TRUE	FALSE	FALSE	FALSE	FALSE
032f5f8c-955ff075-c726f9a1-272c224e-e8372124	19546107	50041497	AP	FALSE	FRONTAL	FALSE	TRUE	FALSE	FALSE	FALSE	FALSE
fcca91bf-cbaa22bf-9f2eaa4e-dbb1a62e-cdf41f35	19004296	50041503	AP	FALSE	FRONTAL	FALSE	TRUE	FALSE	FALSE	FALSE	FALSE
19ace108-19229652-54f69da3-f68332af-65db1de2	19643214	50041888	PA	FALSE	FRONTAL	FALSE	TRUE	FALSE	FALSE	TRUE	FALSE
07dc3125-e81056d9-cf3b883f-8dbce64a-c64193f7	19643214	50041888	LL	FALSE	LATERAL	FALSE	TRUE	FALSE	FALSE	FALSE	FALSE
44f72e9d-710d2bc8-85280f4d-9494ac89-bbd3b7d8	12785654	50041954	AP	FALSE	FRONTAL	FALSE	TRUE	FALSE	FALSE	FALSE	FALSE
d7ac87c1-7fd15822-38f05d50-0ee84ada-4049edcd	15049054	50041967	AP	FALSE	FRONTAL	FALSE	TRUE	FALSE	FALSE	FALSE	FALSE
147dcacd-2e05e9f4-b9e95005-46ff0d5b-5eca530b	17093128	50041980	PA	FALSE	FRONTAL	FALSE	TRUE	FALSE	FALSE	FALSE	FALSE
f17d6966-b534758a-5e3beb74-9f556817-f9b2f09b	17093128	50041980	LATERAL	FALSE	LATERAL	FALSE	TRUE	FALSE	FALSE	FALSE	FALSE
36112cfd-89ba685d-dabd506e-34df48ea-ee03c5ca	15805441	50042055	AP	FALSE	FRONTAL	FALSE	TRUE	FALSE	FALSE	FALSE	FALSE
9c0631a9-164bbd79-3a3b0494-4eb14f4d-2a1a2ebd	16753209	50042068	AP	FALSE	FRONTAL	FALSE	TRUE	FALSE	FALSE	FALSE	FALSE
1bcd8a1a-f8dc2681-2403a0d6-506b3eb5-8dc5df74	16753209	50042068	LATERAL	FALSE	LATERAL	FALSE	TRUE	FALSE	FALSE	FALSE	FALSE
f2a13cfc-89d067b5-4ada4a06-6f3191ad-ba66526d	14916430	50042079	AP	FALSE	FRONTAL	FALSE	TRUE	FALSE	FALSE	FALSE	FALSE
4c3c1335-0fce9b11-027c582b-a0ed8d89-ca614d90	10268877	50042142	AP	FALSE	FRONTAL	FALSE	TRUE	FALSE	FALSE	FALSE	FALSE
cc594b3a-ad53575e-7f019807-5bf1de38-c424076b	19873891	50042222	AP	FALSE	FRONTAL	FALSE	TRUE	FALSE	FALSE	FALSE	FALSE
48ad03dc-f72f3968-0420258e-bda8f45f-44d8ab35	12513827	50042273	AP	FALSE	FRONTAL	FALSE	TRUE	FALSE	FALSE	FALSE	FALSE
4d9e9305-fbf9d205-db31a44c-eba07b59-10580f48	14611053	50042310	AP	FALSE	FRONTAL	FALSE	TRUE	FALSE	FALSE	FALSE	FALSE
8eac5d35-2948cab5-01956a84-44259552-2e726dd6	15265452	50042467	PA	FALSE	FRONTAL	FALSE	TRUE	FALSE	FALSE	FALSE	FALSE
a818fdc2-bf9cf35b-9e0ec0e6-2bd7ed17-ad1e61fc	15265452	50042467	LATERAL	FALSE	LATERAL	FALSE	TRUE	FALSE	FALSE	FALSE	FALSE
dcf8672a-fa9696c1-155c686f-5208f1f3-2551c58e	11959467	50042502	AP	FALSE	FRONTAL	FALSE	TRUE	FALSE	FALSE	FALSE	FALSE
6c3dd330-3a846a53-005be6de-e820967c-a467d503	14028368	50042526	PA	FALSE	FRONTAL	FALSE	TRUE	FALSE	FALSE	FALSE	FALSE
d190cf8d-5cc2d5cb-ecde4a26-e68ab1f5-ba47fe7b	14028368	50042526	LL	FALSE	LATERAL	FALSE	TRUE	FALSE	FALSE	FALSE	FALSE
f89e9a4d-db695bb3-8ae36350-9d8a5cdf-cedf6202	14028368	50042526	LL	FALSE	LATERAL	FALSE	TRUE	FALSE	FALSE	FALSE	FALSE
e0f10952-5f7377ab-50802503-01708bc4-9197b0bc	14028368	50042549	PA	FALSE	FRONTAL	FALSE	TRUE	FALSE	FALSE	FALSE	FALSE
a03c7cc6-03abfce8-655c1e15-5f253956-0d57e090	14028368	50042549	LATERAL	FALSE	LATERAL	FALSE	TRUE	FALSE	FALSE	FALSE	FALSE
e2ac5e87-7035d635-e616d17c-6698dca0-80025a39	18761260	50042575	AP	FALSE	FRONTAL	FALSE	TRUE	FALSE	FALSE	FALSE	FALSE
18b34624-0a74afa1-e9a0b0fa-6761191e-732f0e30	15712703	50042631	PA	FALSE	FRONTAL	FALSE	TRUE	FALSE	FALSE	FALSE	FALSE
acf8f633-7c196cee-47d1e810-afc4a3cf-aef0c414	15712703	50042631	LATERAL	FALSE	LATERAL	FALSE	TRUE	FALSE	FALSE	FALSE	FALSE
5ebbb525-ebd41ddc-ac3e7d62-9a914606-d93fba13	15564825	50042685	AP	FALSE	FRONTAL	FALSE	TRUE	FALSE	FALSE	FALSE	FALSE
946654c1-8a7c42bb-3b14434f-35df3565-01556a1d	18707058	50042687	PA	FALSE	FRONTAL	FALSE	TRUE	FALSE	FALSE	TRUE	FALSE
a7c6aff2-0377ef5e-f209732f-aa5b93f0-ab39ac76	18707058	50042687	LATERAL	FALSE	LATERAL	FALSE	TRUE	FALSE	FALSE	FALSE	FALSE
c6c849a5-413e01b3-f23aeffc-64efef3d-ed50a581	17244595	50042699	AP	FALSE	FRONTAL	FALSE	TRUE	FALSE	FALSE	FALSE	FALSE
71895b64-fb06bdd2-1f280319-a01f09f6-4ed29821	10650522	50042740	PA	FALSE	FRONTAL	FALSE	TRUE	FALSE	FALSE	FALSE	TRUE
8e8b0df2-ae44a0eb-bf272813-0e8727ec-a907709a	10650522	50042740	LL	FALSE	LATERAL	FALSE	TRUE	FALSE	FALSE	FALSE	FALSE
51e44538-c032c2ef-8f686edb-8ec0f948-0ed0f900	19299595	50042754	PA	FALSE	FRONTAL	FALSE	TRUE	FALSE	FALSE	FALSE	FALSE
2be7f9c2-4f90ae37-0d4950df-2df72189-0f3605f8	19299595	50042754	LATERAL	FALSE	LATERAL	FALSE	TRUE	FALSE	FALSE	FALSE	FALSE
baa47d60-fcea3526-cd881fb5-32a7bd5c-3e292363	19299595	50042754	LATERAL	FALSE	LATERAL	FALSE	TRUE	FALSE	FALSE	FALSE	FALSE
99a7d9db-92b01d87-82198264-73c74188-516fc037	14080329	50042769	PA	FALSE	FRONTAL	FALSE	TRUE	FALSE	FALSE	TRUE	FALSE
696745de-17e08067-137edd58-7dcccb8c-0790a0a9	14080329	50042769	LATERAL	FALSE	LATERAL	FALSE	TRUE	FALSE	FALSE	FALSE	FALSE
9f848ab1-a80d1a24-b7093db3-08b82c92-3fe2c0c1	10101795	50042820	PA	FALSE	FRONTAL	FALSE	TRUE	FALSE	FALSE	FALSE	FALSE
5291c010-c130ce5a-a0f589b5-271e72b2-d1822e22	10101795	50042820	LATERAL	FALSE	LATERAL	FALSE	TRUE	FALSE	FALSE	FALSE	FALSE
9872cce5-c7a608bd-06b66119-de0700e9-9d0035d1	11029640	50042860	PA	FALSE	FRONTAL	FALSE	TRUE	FALSE	FALSE	FALSE	FALSE
f21bd8c1-cc62b18d-7ef4fc63-f0f2d659-c060d2d4	11029640	50042860	PA	FALSE	FRONTAL	FALSE	TRUE	FALSE	FALSE	FALSE	FALSE
17e78cbc-eb424405-41ae0d17-4b4fe56d-4aa3141e	11029640	50042860	LL	FALSE	LATERAL	FALSE	TRUE	FALSE	FALSE	FALSE	FALSE
e3b53293-b80b0539-97ec5ab1-fa66406f-9aff1437	18086197	50042900		FALSE	FRONTAL	FALSE		FALSE	FALSE	FALSE	FALSE
503bb23a-1b3026f5-8da6ef35-710969d9-b714a549	18086197	50042900		FALSE	LATERAL	FALSE		FALSE	FALSE	FALSE	FALSE
e545bfd8-d21c22ad-b315d588-500fb910-b8ce55ac	12555873	50042914	PA	FALSE	FRONTAL	FALSE	TRUE	FALSE	FALSE	FALSE	FALSE
6d87a175-dcb6fe9b-d2afe4c2-a40ca6ce-7f402d66	12555873	50042914	LATERAL	FALSE	LATERAL	FALSE	TRUE	FALSE	FALSE	FALSE	FALSE
aad777f0-bafee278-ec965ffa-b22018a2-6f74c9a9	12064623	50042924	PA	FALSE	FRONTAL	FALSE	TRUE	FALSE	FALSE	FALSE	FALSE
44b3b187-28a424bb-a7e75838-e57774b5-842570a8	12064623	50042924	LL	FALSE	LATERAL	FALSE	TRUE	FALSE	FALSE	FALSE	FALSE
5343e019-a02a1252-7d2f289a-77183935-152cc9ad	14490374	50042955	AP	FALSE	FRONTAL	FALSE	TRUE	FALSE	FALSE	FALSE	FALSE
3fd18fd0-e6dfc39e-b0f4c778-6b58f54f-dc41fb63	11061552	50043039	AP	FALSE	FRONTAL	FALSE	TRUE	FALSE	FALSE	FALSE	FALSE
12ce9436-f4c4c13b-571b853b-d543bddc-1330997c	11061552	50043039	LATERAL	FALSE	LATERAL	FALSE	TRUE	FALSE	FALSE	FALSE	FALSE
81ca5cd1-552d13c6-900a3177-99ebeeaa-f68dcf65	12527294	50043054	PA	FALSE	FRONTAL	FALSE	TRUE	FALSE	FALSE	FALSE	FALSE
9c9d5042-6362b01c-e0b3c1b5-7b3d9664-45672a1e	12527294	50043054	LATERAL	FALSE	LATERAL	FALSE	TRUE	FALSE	FALSE	FALSE	FALSE
bd288f6f-345d31cc-aee71193-b3debe8a-2c3b4e1f	13831349	50043078	AP	FALSE	FRONTAL	FALSE	TRUE	FALSE	FALSE	FALSE	FALSE
b33be1fb-d73e8934-7a882248-61599f1e-70f32729	15570915	50043086	AP	FALSE	FRONTAL	FALSE	TRUE	FALSE	FALSE	FALSE	FALSE
e87bb750-b0df247a-1ecb12c1-7eb23288-572c61f6	15570915	50043086	LATERAL	FALSE	LATERAL	FALSE	TRUE	FALSE	FALSE	FALSE	FALSE
f50dadc2-bd5d7158-9ddf3e78-79046503-96b6de84	15570915	50043086	LATERAL	FALSE	LATERAL	FALSE	TRUE	FALSE	FALSE	FALSE	FALSE
ac678b13-49ac89b2-ef7ae258-c95735ff-8709cd61	17556194	50043089	AP	FALSE	FRONTAL	FALSE	TRUE	FALSE	FALSE	FALSE	FALSE
dc423670-4243d370-0917d0d7-e7ccb499-f9e256e6	11287042	50043121	PA	FALSE	FRONTAL	FALSE	TRUE	FALSE	FALSE	FALSE	FALSE
c5937742-fb73ee63-48b37017-9cc947e5-fa8342d4	11287042	50043121	LL	FALSE	LATERAL	FALSE	TRUE	FALSE	FALSE	FALSE	FALSE
99138321-e9572adc-61ed71ae-1647a72c-b8884949	18798039	50043135	AP	FALSE	FRONTAL	FALSE	TRUE	FALSE	FALSE	FALSE	FALSE
ebcd092d-bad265d0-d874a8f0-08a3e28f-d0fcbb71	13892051	50043160	AP	FALSE	FRONTAL	FALSE	TRUE	FALSE	FALSE	FALSE	FALSE
42fdc876-a754d8f1-24adf564-470cef2d-234fbc48	17917715	50043175	PA	FALSE	FRONTAL	FALSE	TRUE	FALSE	FALSE	FALSE	FALSE
c1300927-27c6be44-3101a5fe-4bc2aaea-0c23460f	17917715	50043175	LATERAL	FALSE	LATERAL	FALSE	TRUE	FALSE	FALSE	FALSE	FALSE
86f813b7-5d3a4c44-65239a61-d25957a3-b593c02f	17603980	50043196	AP	FALSE	FRONTAL	FALSE	TRUE	FALSE	FALSE	FALSE	FALSE
4a269753-03f03d64-7aaba589-01e003e1-e6ca0660	10296472	50043318	AP	FALSE	FRONTAL	FALSE	TRUE	FALSE	FALSE	FALSE	FALSE
4cb2270a-f4fc7f95-1239148d-bce8d840-191bda1c	14880685	50043329	PA	FALSE	FRONTAL	FALSE	TRUE	FALSE	FALSE	FALSE	FALSE
e7f83750-04a5b753-d2fea2eb-a668ea65-170d4e3d	14880685	50043329	LATERAL	FALSE	LATERAL	FALSE	TRUE	FALSE	FALSE	FALSE	FALSE
5c3acc07-43bd0e68-d0e7d732-6df04d50-c4ae8a84	11434374	50043346	AP	FALSE	FRONTAL	FALSE	TRUE	FALSE	FALSE	FALSE	FALSE
ffd71d01-3341c434-e43728f0-99c1237a-6896725f	11434374	50043346	LL	FALSE	LATERAL	FALSE	TRUE	FALSE	FALSE	FALSE	FALSE
f4a818e5-89d51e2d-9f478ecb-8774a1bf-739673b3	19720782	50043351	AP	FALSE	FRONTAL	FALSE	TRUE	FALSE	FALSE	FALSE	FALSE
2155d1bd-3cd88831-6b690bee-e3ac34ae-4b25fa8a	16826047	50043446	AP	FALSE	FRONTAL	FALSE	TRUE	FALSE	FALSE	FALSE	FALSE
7f6657e8-53cbad66-408c44bd-be99b9af-fbb557c9	16826047	50043446	LL	FALSE	LATERAL	FALSE	TRUE	FALSE	FALSE	FALSE	FALSE
3029b2b3-4ea26029-fba1e372-39544d3b-30c6ab5b	12818469	50043473	PA	FALSE	FRONTAL	FALSE	TRUE	FALSE	FALSE	FALSE	FALSE
2620d9c2-83f0a33e-ac4414ed-430f665d-9b4e545d	12818469	50043473	LATERAL	FALSE	LATERAL	FALSE	TRUE	FALSE	FALSE	FALSE	FALSE
fe30ed79-344b5d50-3168dcb9-589e4737-274ca4ef	17293172	50043537	PA	FALSE	FRONTAL	FALSE	TRUE	FALSE	FALSE	FALSE	FALSE
0ee21ba2-4dc30272-834509af-334379de-28da37f2	17293172	50043537	LL	FALSE	LATERAL	FALSE	TRUE	FALSE	FALSE	FALSE	FALSE
ce76e798-8858ea57-fa0d7783-5af6c15d-6da86254	19216027	50043602	AP	FALSE	FRONTAL	FALSE	TRUE	FALSE	FALSE	FALSE	FALSE
93cf430c-8c73bdb5-2cbed3af-c22482b3-bc6c06d4	17493649	50043644	AP	FALSE	FRONTAL	FALSE	TRUE	FALSE	FALSE	FALSE	FALSE
ef54d23d-1addf564-10a8a511-5ccc5c84-a6b5ec31	17493649	50043644	AP	FALSE	FRONTAL	FALSE	TRUE	FALSE	FALSE	FALSE	FALSE
6845228d-83de0755-d7725cca-ddb2f25c-e7ba2604	17493649	50043644	LATERAL	FALSE	LATERAL	FALSE	TRUE	FALSE	FALSE	FALSE	FALSE
ea1c67ba-b850da4a-035d4123-83aa9dcb-7d3e283c	17493649	50043644	LATERAL	FALSE	LATERAL	FALSE	TRUE	FALSE	FALSE	FALSE	FALSE
274a41f9-f55ea2a3-56cb89a6-8f29b20e-7e13fe4b	13954715	50043731	PA	FALSE	FRONTAL	FALSE	TRUE	FALSE	FALSE	TRUE	FALSE
6f59dde3-7545bc4b-ec0e0575-4e419d62-fa711e6f	13954715	50043731	PA	FALSE	FRONTAL	FALSE	TRUE	FALSE	FALSE	TRUE	FALSE
d7ac6d8f-806d145d-dc20f285-1e150ce2-8d74ec47	13954715	50043731	LATERAL	FALSE	LATERAL	FALSE	TRUE	FALSE	FALSE	FALSE	FALSE
91e24f33-d2c6fc86-b07af3dd-d6ae7404-466b9889	19325346	50043763		FALSE	FRONTAL	FALSE		FALSE	FALSE	FALSE	FALSE
c352f49c-58e48d7b-17501a25-a75961a2-c3387aec	19325346	50043763		FALSE	LATERAL	FALSE		FALSE	FALSE	FALSE	FALSE
7f16f315-b07af87b-564e104a-2bc88259-38feb903	15934738	50043978	AP	FALSE	FRONTAL	FALSE	TRUE	FALSE	FALSE	FALSE	FALSE
99377464-79a10d70-4d3a692b-700bd890-1a4243ad	15934738	50043978	AP	FALSE	FRONTAL	FALSE	TRUE	FALSE	FALSE	FALSE	FALSE
bb1e00f8-9a96f0b6-a6e6a344-65519b99-19d38d0f	14496557	50044011	PA	FALSE	FRONTAL	FALSE	TRUE	FALSE	FALSE	FALSE	FALSE
903959d9-f4f71d7e-de9962d9-46881a8a-adc84f3a	14496557	50044011	LATERAL	FALSE	LATERAL	FALSE	TRUE	FALSE	FALSE	FALSE	FALSE
c58ca868-baef025b-f3ecf7b4-447e9bae-0deb20d0	18346531	50044089	AP	FALSE	FRONTAL	FALSE	TRUE	FALSE	FALSE	FALSE	FALSE
efb869a6-770e9d17-55602786-d817e3d1-dfea1338	17592232	50044149	AP	FALSE	FRONTAL	FALSE	TRUE	FALSE	FALSE	FALSE	FALSE
067ad08e-c33e2aa4-b9391b83-88383718-0daaf701	17592232	50044149	LATERAL	FALSE	LATERAL	FALSE	TRUE	FALSE	FALSE	FALSE	FALSE
bf775b0a-3159f9e8-4301742a-82f7989f-6a8af5ca	17592232	50044149	LATERAL	FALSE	LATERAL	FALSE	TRUE	FALSE	FALSE	FALSE	FALSE
a80c3bfe-ed27ab8f-61819eed-c2678757-7f06072d	14714280	50044161	PA	FALSE	FRONTAL	FALSE	TRUE	FALSE	FALSE	FALSE	FALSE
b5571563-f79427e2-ea9897eb-e5228111-28a5cdc4	14714280	50044161	LATERAL	FALSE	LATERAL	FALSE	TRUE	FALSE	FALSE	FALSE	FALSE
9555b755-d3a50d4a-1cc28135-7b50700f-aa708b04	11040709	50044162	AP	FALSE	FRONTAL	FALSE	TRUE	FALSE	FALSE	FALSE	FALSE
90e137ab-d354be58-67352549-276dcce7-27145915	19132043	50044191	AP	FALSE	FRONTAL	FALSE	TRUE	FALSE	FALSE	FALSE	FALSE
ae92e86a-42cf8c02-0045262a-c81a40ee-2f4c5176	19297076	50044197	PA	FALSE	FRONTAL	FALSE	TRUE	FALSE	FALSE	FALSE	FALSE
ff21dfcc-402f4aef-6ccc4e9d-2b4e782d-45b01908	19297076	50044197	LATERAL	FALSE	LATERAL	FALSE	TRUE	FALSE	FALSE	FALSE	FALSE
d8e587f5-6711a203-2789b089-9fdee724-8a95e69e	18198177	50044223	PA	FALSE	FRONTAL	FALSE	TRUE	FALSE	FALSE	TRUE	FALSE
78699533-76447ea7-7358d9db-fd337c65-99a405e1	18198177	50044223	LL	FALSE	LATERAL	FALSE	TRUE	FALSE	FALSE	FALSE	FALSE
06e95eaa-bd672856-b6e95e17-f498e8c6-3cc41d02	13015612	50044289	PA	FALSE	FRONTAL	FALSE	TRUE	FALSE	FALSE	TRUE	FALSE
6295b25a-253565cf-f6584a97-db6468a8-25c746fe	13015612	50044289	LATERAL	FALSE	LATERAL	FALSE	TRUE	FALSE	FALSE	FALSE	FALSE
1976427f-83312d04-3f8ce3fc-e5a2a1e4-705beb27	11069621	50044343	AP	FALSE	FRONTAL	FALSE	TRUE	FALSE	FALSE	FALSE	FALSE
18d206f3-801772cf-f13595ed-e2b29523-4fcf1372	11069621	50044343	LATERAL	FALSE	LATERAL	FALSE	TRUE	FALSE	FALSE	FALSE	FALSE
1054fae8-7cc17083-6125824c-f1a9b32a-f28b7314	18502499	50044378	PA	FALSE	FRONTAL	FALSE	TRUE	FALSE	FALSE	FALSE	FALSE
5d0c0fcc-9ea6345f-479d6fd4-a381752e-8e717722	18502499	50044378	LL	FALSE	LATERAL	FALSE	TRUE	FALSE	FALSE	FALSE	FALSE
e576c5b0-641f3de4-1d79fcf6-18cf3cda-727ffe9b	18708002	50044379	AP	FALSE	FRONTAL	FALSE	TRUE	FALSE	FALSE	FALSE	FALSE
2771e79b-763657e3-19856ff3-a49b327d-1b367f19	12772049	50044385	AP	FALSE	FRONTAL	FALSE	TRUE	FALSE	FALSE	FALSE	FALSE
85edfc8e-fcac25c7-03fea93a-5af54894-373d9b8c	14771963	50044411		FALSE	FRONTAL	FALSE		FALSE	FALSE	FALSE	FALSE
0c7ebd99-832b9262-d7c866fb-9c0ac1e5-f285e0d1	14771963	50044411		FALSE	LATERAL	FALSE		FALSE	FALSE	FALSE	FALSE
16b75861-f1bada44-eb40e976-5108afaa-8194b7ca	11343484	50044424	AP	FALSE	FRONTAL	FALSE	TRUE	FALSE	FALSE	FALSE	FALSE
0d925b80-4a372eb9-47d70a58-f463c896-3dc3bc2e	18938292	50044504	PA	FALSE	FRONTAL	FALSE	TRUE	FALSE	FALSE	FALSE	FALSE
6d3d082d-f3ecdd2a-213dbc53-6230d293-abd381fd	18938292	50044504	LL	FALSE	LATERAL	FALSE	TRUE	FALSE	FALSE	FALSE	FALSE
98a1b84a-262dac3b-96179a9d-5cd8ebf6-5b9920b3	10528396	50044516	PA	FALSE	FRONTAL	FALSE	TRUE	FALSE	FALSE	FALSE	TRUE
618cea9d-499d3a12-400bb66a-172e5546-1efe020c	10528396	50044516	LATERAL	FALSE	LATERAL	FALSE	TRUE	FALSE	FALSE	FALSE	FALSE
dc5fe743-d3477c94-2899fad0-9f34aac2-707da865	12457907	50044522	AP	FALSE	FRONTAL	FALSE	TRUE	FALSE	FALSE	FALSE	FALSE
c8d510c7-967333b3-bab0cb43-36734713-9445e0a4	17300933	50044601		FALSE	FRONTAL	FALSE		FALSE	FALSE	FALSE	FALSE
63afb3e9-1ed3a478-3724882d-b54e4442-10d81ecd	17300933	50044601		FALSE	LATERAL	FALSE		FALSE	FALSE	FALSE	FALSE
2ce4d792-0b43c52b-0adb678f-abeb4f6e-136c319c	16003548	50044603	AP	FALSE	FRONTAL	FALSE	TRUE	FALSE	FALSE	FALSE	FALSE
a1d80f4c-d345aad7-edf89268-f1d96db9-6b5edc1b	11012399	50044624	PA	FALSE	FRONTAL	FALSE	TRUE	FALSE	FALSE	FALSE	FALSE
f3c59b03-f363dd8f-f2909197-f9567b0f-ebda3c5e	11012399	50044624	LATERAL	FALSE	LATERAL	FALSE	TRUE	FALSE	FALSE	FALSE	FALSE
5480d2bd-eebbe1f5-f3f85777-6a241fcc-ec55450a	12840655	50044801	PA	FALSE	FRONTAL	FALSE	TRUE	FALSE	FALSE	TRUE	FALSE
73d548cf-f4981380-1fac997c-ecb9f331-6f9953f4	12840655	50044801	LATERAL	FALSE	LATERAL	FALSE	TRUE	FALSE	FALSE	FALSE	FALSE
e36c0957-e0c686af-a6c4b761-68ea5331-88b9f96c	12747817	50044812	AP	FALSE	FRONTAL	FALSE	TRUE	FALSE	FALSE	FALSE	FALSE
e45ac1c8-3dd0bb55-32d2d4b6-ccd1ee6d-ecd760b0	18806464	50044873	PA	FALSE	FRONTAL	FALSE	TRUE	FALSE	FALSE	FALSE	FALSE
25d5ca12-9aec1872-2d6aa881-1a0dbaaa-645d6a74	18806464	50044873	LATERAL	FALSE	LATERAL	FALSE	TRUE	FALSE	FALSE	FALSE	FALSE
f14da5ba-49b30577-fe91185d-7be7a535-807f1a95	18806464	50044873	LATERAL	FALSE	LATERAL	FALSE	TRUE	FALSE	FALSE	FALSE	FALSE
60098e19-8997fb82-7c8b0e13-75c2dfd9-89e85090	13017215	50044997	AP	FALSE	FRONTAL	FALSE	TRUE	FALSE	FALSE	FALSE	FALSE
acd515af-3752e78d-c86913ca-51776351-76c93ad8	16252824	50045146	PA	FALSE	FRONTAL	FALSE	TRUE	FALSE	FALSE	FALSE	FALSE
5193bda7-344f94a2-b7fa955e-9f8d7892-9096eafd	16252824	50045146	LATERAL	FALSE	LATERAL	FALSE	TRUE	FALSE	FALSE	FALSE	FALSE
f2e15df9-f21f5fcb-854105b1-b8a2b000-57c2be5a	10233088	50045147	AP	FALSE	FRONTAL	FALSE	TRUE	FALSE	FALSE	FALSE	FALSE
d652e25c-94beec62-85d6a229-0c3d5c4c-823bb586	18549459	50045266	AP	FALSE	FRONTAL	FALSE	TRUE	FALSE	FALSE	FALSE	FALSE
1d305a61-efa32019-74ab9ef6-d4464060-e418ab4b	16968751	50045270	PA	FALSE	FRONTAL	FALSE	TRUE	FALSE	FALSE	FALSE	FALSE
54f86062-9a6ab64b-d7335d2f-f88771a9-c59f5071	16968751	50045270	LL	FALSE	LATERAL	FALSE	TRUE	FALSE	FALSE	FALSE	FALSE
7f7848a0-900a8217-05e39568-08fae1e8-99a159f8	19713100	50045360	AP	FALSE	FRONTAL	FALSE	TRUE	FALSE	FALSE	FALSE	FALSE
59274dfe-8884cde0-2192bad1-c70f650e-f7f5b376	19713100	50045360	LATERAL	FALSE	LATERAL	FALSE	TRUE	FALSE	FALSE	FALSE	FALSE
c0eeb7f6-504b1a3f-a5630e52-5e565160-56782bdd	19713100	50045360	LATERAL	FALSE	LATERAL	FALSE	TRUE	FALSE	FALSE	FALSE	FALSE
5f4e3259-f924d296-ac5965f4-66d62ab8-6de65abc	16924675	50045366	PA	FALSE	FRONTAL	FALSE	TRUE	FALSE	FALSE	TRUE	FALSE
d205b10c-599719c9-9196ae7a-714d9e88-eed27bf3	16924675	50045366	LATERAL	FALSE	LATERAL	FALSE	TRUE	FALSE	FALSE	FALSE	FALSE
a242ba0e-f65063af-4e555e12-48f71664-6499b2ba	12266725	50045407	PA	FALSE	FRONTAL	FALSE	TRUE	FALSE	FALSE	FALSE	FALSE
e0953bde-02c13d31-d23fa081-4aa99c0b-d1e9a9e2	12266725	50045407	LL	FALSE	LATERAL	FALSE	TRUE	FALSE	FALSE	FALSE	FALSE
74803a54-bf3dc6c7-e959c055-6541254e-18cf938d	16186978	50045424	AP	FALSE	FRONTAL	FALSE	TRUE	FALSE	FALSE	FALSE	FALSE
dab9e0fb-36ea9b4a-3d7ebce8-6a483db7-32c19af8	18517142	50045425	PA	FALSE	FRONTAL	FALSE	TRUE	FALSE	FALSE	TRUE	FALSE
e355c04a-369169d3-3b7deeb2-402d878b-2fe411a8	18517142	50045425	LATERAL	FALSE	LATERAL	FALSE	TRUE	FALSE	FALSE	FALSE	FALSE
3be7d354-9853ddb9-ac168adf-832362b8-91df5f35	11896347	50045453	PA	FALSE	FRONTAL	FALSE	TRUE	FALSE	FALSE	FALSE	FALSE
8c954fac-c389f31e-e35dcb15-d17af7a1-47b127d4	11896347	50045453	LATERAL	FALSE	LATERAL	FALSE	TRUE	FALSE	FALSE	FALSE	FALSE
b866db6b-54282d98-84411770-3ea3c5c2-f4d10778	11896347	50045453	LATERAL	FALSE	LATERAL	FALSE	TRUE	FALSE	FALSE	FALSE	FALSE
9491daa0-4e46b0c3-dd6570f9-5d910d6c-59df8a19	16227274	50045472	AP	FALSE	FRONTAL	FALSE	TRUE	FALSE	FALSE	FALSE	FALSE
78c2e8e8-fdf1123a-2c17e859-c0ca7002-ea316f52	17938230	50045495	AP	FALSE	FRONTAL	FALSE	TRUE	FALSE	FALSE	FALSE	FALSE
bb8e3873-06aadae9-bdb9faac-c80e091c-6214c2dc	15483950	50045496	PA	FALSE	FRONTAL	FALSE	TRUE	FALSE	FALSE	FALSE	FALSE
4c1b150b-e1665188-d7fc2f9f-337da69c-63c446fc	15483950	50045496	LATERAL	FALSE	LATERAL	FALSE	TRUE	FALSE	FALSE	FALSE	FALSE
b09f4264-33034db1-eb43f168-5f9689e4-a920d2b5	17908760	50045535	AP	FALSE	FRONTAL	FALSE	TRUE	FALSE	FALSE	FALSE	FALSE
1f4532b5-ebe68896-6e5219e2-5bcc05b6-3b15996a	10383890	50045550	AP	FALSE	FRONTAL	FALSE	TRUE	FALSE	FALSE	FALSE	FALSE
c9590bb5-57793526-979602b8-f6b11473-13312d7c	11699868	50045587	AP	FALSE	FRONTAL	FALSE	TRUE	FALSE	FALSE	FALSE	FALSE
755fcc6c-240238bf-52204ea3-62cab903-6602ee27	13573899	50045609	AP	FALSE	FRONTAL	FALSE	TRUE	FALSE	FALSE	FALSE	FALSE
918f1b8a-22e0bc88-6c9ddfd2-8e3814b3-15d6f12b	13573899	50045609	AP	FALSE	FRONTAL	FALSE	TRUE	FALSE	FALSE	FALSE	FALSE
94c3726f-629e357a-2cf1d241-621a1887-6dde8cd8	15214825	50045621	AP	FALSE	FRONTAL	FALSE	TRUE	FALSE	FALSE	FALSE	FALSE
511aa753-6c254b23-1263712e-36937901-71c8cb46	10278517	50045641	PA	FALSE	FRONTAL	FALSE	TRUE	FALSE	FALSE	FALSE	FALSE
849507e9-954a1d84-06248b34-c1a16f13-ebdb340d	10278517	50045641	LATERAL	FALSE	LATERAL	FALSE	TRUE	FALSE	FALSE	FALSE	FALSE
53ed65cb-04c54260-f2533a1c-72bc6d5e-abbd9636	19936193	50045839	PA	FALSE	FRONTAL	FALSE	TRUE	FALSE	FALSE	TRUE	FALSE
ca025ae4-8ebacf2b-2a7515f4-42c3b58f-e0e2ab29	19936193	50045839	PA	FALSE	FRONTAL	FALSE	TRUE	FALSE	FALSE	TRUE	FALSE
70cef466-4419b34d-d1516b05-6646df84-138a5d34	19936193	50045839	LATERAL	FALSE	LATERAL	FALSE	TRUE	FALSE	FALSE	FALSE	FALSE
6070faab-63100346-348a7cce-bd403d3d-658da621	12996303	50045858		FALSE	FRONTAL	FALSE		FALSE	FALSE	FALSE	FALSE
ee26a1a5-3ff9f117-f0c474f6-e59a57d5-8dbbd49c	13552058	50045919	PA	FALSE	FRONTAL	FALSE	TRUE	FALSE	FALSE	FALSE	FALSE
fe7ad328-3502a6a9-17f576c7-b89a43f8-8bf98f44	13552058	50045919	LL	FALSE	LATERAL	FALSE	TRUE	FALSE	FALSE	FALSE	FALSE
409ee736-0a0c47dd-c82c69a5-e7b15512-5dc12355	10909568	50045941	AP	FALSE	FRONTAL	FALSE	TRUE	FALSE	FALSE	FALSE	FALSE
4d5f17a0-3483d5da-d79be638-52b905dd-af4da14f	17281825	50045986	AP	FALSE	FRONTAL	FALSE	TRUE	FALSE	FALSE	FALSE	FALSE
ac5abe81-cd1a5a40-92df61ab-783c3c2d-b0fe8db7	18378285	50045988	AP	FALSE	FRONTAL	FALSE	TRUE	FALSE	FALSE	FALSE	FALSE
62aa9e43-6f5967ad-d3a51619-ab032814-a9f74e44	16648221	50045990	AP	FALSE	FRONTAL	FALSE	TRUE	FALSE	FALSE	FALSE	FALSE
6b7dd02f-76d727b0-254a516a-ef4653e3-dd087339	12632423	50046115	PA	FALSE	FRONTAL	FALSE	TRUE	FALSE	FALSE	FALSE	FALSE
33b88f21-18f2f4ed-9affcf5f-c2a080d3-13d32419	12632423	50046115	LATERAL	FALSE	LATERAL	FALSE	TRUE	FALSE	FALSE	FALSE	FALSE
94410d50-fe32d47a-2d5d1995-ad6bb540-6d1b787e	17190208	50046154	AP	FALSE	FRONTAL	FALSE	TRUE	FALSE	FALSE	FALSE	FALSE
017fecfe-3d419870-4efecc05-4e837d14-45906384	13764208	50046163	AP	FALSE	FRONTAL	FALSE	TRUE	FALSE	FALSE	FALSE	FALSE
30ac7be4-d356c807-2c8fca03-bcb3c568-d57cb71a	11816365	50046214	PA	FALSE	FRONTAL	FALSE	TRUE	FALSE	FALSE	FALSE	FALSE
457f98bc-673fa79b-174ac33c-0098043d-d5f087e3	11816365	50046214	LATERAL	FALSE	LATERAL	FALSE	TRUE	FALSE	FALSE	FALSE	FALSE
6c66827a-78e06073-60cf53c9-2bf3fbee-96d2cbda	14881769	50046286	AP	FALSE	FRONTAL	FALSE	TRUE	FALSE	FALSE	FALSE	FALSE
dec0ab99-999f16e8-4295686e-942af618-74567e92	15823827	50046301	PA	FALSE	FRONTAL	FALSE	TRUE	FALSE	FALSE	TRUE	FALSE
b4e8854c-4f822b3b-736741b2-fd49c5fc-161618d5	15823827	50046301	LATERAL	FALSE	LATERAL	FALSE	TRUE	FALSE	FALSE	FALSE	FALSE
edc6ce1c-fc4f414b-85d4b348-397ef133-0cd52d48	13299965	50046465	AP	FALSE	FRONTAL	FALSE	TRUE	FALSE	FALSE	FALSE	FALSE
58263114-6dffa53e-32047b1a-853e06a0-f5f099fb	13299965	50046465	LATERAL	FALSE	LATERAL	FALSE	TRUE	FALSE	FALSE	FALSE	FALSE
fc34c0f9-960115a5-0873d9a0-03be4c68-dddee5ec	13015032	50046486	PA	FALSE	FRONTAL	FALSE	TRUE	FALSE	FALSE	FALSE	FALSE
3be0c868-93aa5277-9725cae3-39eb2799-1f579cd9	13015032	50046486	LATERAL	FALSE	LATERAL	FALSE	TRUE	FALSE	FALSE	FALSE	FALSE
53901b98-70a32170-66568dad-3ed1bfda-607eb519	12356657	50046515	AP	FALSE	FRONTAL	FALSE	TRUE	FALSE	FALSE	FALSE	FALSE
b1731dd5-b04568d8-a980a967-75e3d5c5-98db147f	12356657	50046515	AP	FALSE	FRONTAL	FALSE	TRUE	FALSE	FALSE	FALSE	FALSE
e9fe461d-ed58452e-0b625c4c-123007fd-97f8fa8e	18322831	50046534	AP	FALSE	FRONTAL	FALSE	TRUE	FALSE	FALSE	FALSE	FALSE
f5cf0d54-b1397ff8-d67a160a-dae3bb74-a965af0e	14143731	50046555	AP	FALSE	FRONTAL	FALSE	TRUE	FALSE	FALSE	FALSE	FALSE
830ee8bf-6b041d2b-edb3874b-cbc13285-d611019b	10966355	50046561	AP	FALSE	FRONTAL	FALSE	TRUE	FALSE	FALSE	FALSE	FALSE
5577dc10-95027e8a-1b515751-9c7455cc-4472ea36	10966355	50046561	LATERAL	FALSE	LATERAL	FALSE	TRUE	FALSE	FALSE	FALSE	FALSE
02a063fc-5d29d02f-cdea71bd-1520d621-28342c95	16168308	50046594		FALSE	FRONTAL	FALSE		FALSE	FALSE	FALSE	FALSE
dcf1dc49-d56cb441-79415d8c-45663cf0-cfd187f5	16168308	50046594		FALSE	FRONTAL	FALSE		FALSE	FALSE	FALSE	FALSE
36ebf757-af62152d-bfcef4ac-879127b2-b9908e08	16168308	50046594		FALSE	LATERAL	FALSE		FALSE	FALSE	FALSE	FALSE
ed3d7185-3d08f837-ea629ca5-02d2d816-7af0b333	18637097	50046685	PA	FALSE	FRONTAL	FALSE	TRUE	FALSE	FALSE	FALSE	FALSE
5af3703a-4d165d30-10ce44b9-28b8fe87-4ba23e69	18637097	50046685	LL	FALSE	LATERAL	FALSE	TRUE	FALSE	FALSE	FALSE	FALSE
69518d6a-a5a0954a-1b4366f2-26e264a8-a290b5fc	10650522	50046711	AP	FALSE	FRONTAL	FALSE	TRUE	FALSE	FALSE	FALSE	FALSE
e1cacc43-dbf8329b-985d54db-99899315-f7dd91b2	12742571	50046746	PA	FALSE	FRONTAL	FALSE	TRUE	FALSE	FALSE	FALSE	FALSE
06b309d0-2d978141-0544eca5-aaab208d-cb2cc0f8	12742571	50046746	LL	FALSE	LATERAL	FALSE	TRUE	FALSE	FALSE	FALSE	FALSE
b6618b25-5eb70fb7-672a6c74-3005045e-d8dc4b99	17426025	50046775	PA	FALSE	FRONTAL	FALSE	TRUE	FALSE	FALSE	FALSE	FALSE
20031bc3-9b839e4b-a3e46028-a1824339-109055e3	17426025	50046775	LL	FALSE	LATERAL	FALSE	TRUE	FALSE	FALSE	FALSE	FALSE
56a50e8c-e6dee2e5-cd0c9b07-f8d765f4-156af672	19595757	50046835	PA	FALSE	FRONTAL	FALSE	TRUE	FALSE	FALSE	FALSE	FALSE
7660fb32-3276c98a-1ede589d-4e32e26f-7d257cda	19595757	50046835	PA	FALSE	FRONTAL	FALSE	TRUE	FALSE	FALSE	FALSE	FALSE
a1b89d1f-406cf671-972e6be5-82388cda-ef2f869c	19595757	50046835	LL	FALSE	LATERAL	FALSE	TRUE	FALSE	FALSE	FALSE	FALSE
ce82db7f-c5ac1af6-26187bfd-c14f910b-63a213b2	15746410	50046971	AP	FALSE	FRONTAL	FALSE	TRUE	FALSE	FALSE	FALSE	FALSE
df1a7d3a-dc3668fe-5d96b965-66bbafaf-431c2078	15746410	50046971	AP	FALSE	FRONTAL	FALSE	TRUE	FALSE	FALSE	FALSE	FALSE
8da5db69-1ab79705-d54eb854-9839e670-48d157d1	13600583	50047160	PA	FALSE	FRONTAL	FALSE	TRUE	FALSE	FALSE	FALSE	FALSE
826dabe7-976eef06-a40ccae5-7ab8804c-e06e5bb8	13600583	50047160	LL	FALSE	LATERAL	FALSE	TRUE	FALSE	FALSE	FALSE	FALSE
f7a3f424-8da4a22d-04b2349b-d64374ed-cc21558c	19988669	50047197	PA	FALSE	FRONTAL	FALSE	TRUE	FALSE	FALSE	FALSE	FALSE
6cfb8890-16256c45-0cbbfc77-91a037b7-9e2785fb	19988669	50047197	LL	FALSE	LATERAL	FALSE	TRUE	FALSE	FALSE	FALSE	FALSE
4206214d-f6f53cda-a4e7e212-e9a67a1d-bc7cb508	16952444	50047241	PA	FALSE	FRONTAL	FALSE	TRUE	FALSE	FALSE	TRUE	FALSE
60f7d92b-55b0d6a7-5ef18200-a9ee3f5a-32044a5e	16952444	50047241	LATERAL	FALSE	LATERAL	FALSE	TRUE	FALSE	FALSE	FALSE	FALSE
8e147277-1cff7fba-ac56e2ba-8de7ff63-af3290c8	13992480	50047276	AP	FALSE	FRONTAL	FALSE	TRUE	FALSE	FALSE	FALSE	FALSE
e078f5fc-76466d91-fc23be40-e431061f-958a4464	13964231	50047398	AP	FALSE	FRONTAL	FALSE	TRUE	FALSE	FALSE	FALSE	FALSE
bbf1ba26-d2499b4d-bb161078-a8635396-e0515eea	10190130	50047482	AP	FALSE	FRONTAL	FALSE	TRUE	FALSE	FALSE	FALSE	FALSE
f62e648a-b58f06ee-d1b4647d-dd810c93-10948a8e	13647967	50047749	AP	FALSE	FRONTAL	FALSE	TRUE	FALSE	FALSE	FALSE	FALSE
73a2ddff-c0af79ac-5def7f4e-90ca21f1-119ecaeb	17514371	50047754	AP	FALSE	FRONTAL	FALSE	TRUE	FALSE	FALSE	FALSE	FALSE
fff85c15-2446d444-26d09a19-cab887d9-adec07c3	15283676	50047756	AP	FALSE	FRONTAL	FALSE	TRUE	FALSE	FALSE	FALSE	FALSE
7fe5dd3a-85f4dda6-ce201e66-2d36d585-c6449f84	12182226	50047758		FALSE	FRONTAL	FALSE		FALSE	FALSE	FALSE	FALSE
b01735b0-8d9359f1-55ead03c-14d9797f-58a8e484	12182226	50047758		FALSE	LATERAL	FALSE		FALSE	FALSE	FALSE	FALSE
e29a36c1-066d67cd-bd99f55c-51a06956-0cda720a	18310858	50047766	AP	FALSE	FRONTAL	FALSE	TRUE	FALSE	FALSE	FALSE	FALSE
d9bc14c3-13812ec8-ca12d663-82482d8b-8b0cde2b	19790164	50047792	AP	FALSE	FRONTAL	FALSE	TRUE	FALSE	FALSE	FALSE	FALSE
cf071c42-4f11f424-7883c9c3-678d388f-8f184d38	15405842	50047835	PA	FALSE	FRONTAL	FALSE	TRUE	FALSE	FALSE	TRUE	FALSE
874d1213-6f920cad-7a705ff5-60108891-c1321990	15405842	50047835	LL	FALSE	LATERAL	FALSE	TRUE	FALSE	FALSE	FALSE	FALSE
dffd3444-c7e36553-fc535681-327db09b-73ae0b82	17978664	50047855	AP	FALSE	FRONTAL	FALSE	TRUE	FALSE	FALSE	FALSE	FALSE
8aaffae3-b6db7a1c-7974608f-026a4db6-9a3d5241	18454110	50047892	AP	FALSE	FRONTAL	FALSE	TRUE	FALSE	FALSE	FALSE	FALSE
40170436-e049b5ba-f6a6359c-e9a36bef-abdbdcdc	16815980	50047898	PA	FALSE	FRONTAL	FALSE	TRUE	FALSE	FALSE	FALSE	FALSE
74f0e53c-cb08dc7e-10e8e9b3-1393924c-f119b8ed	16815980	50047898	LATERAL	FALSE	LATERAL	FALSE	TRUE	FALSE	FALSE	FALSE	FALSE
b8e95412-a40629ad-b6d66257-8678a899-5c9eed5f	19216027	50047903	AP	FALSE	FRONTAL	FALSE	TRUE	FALSE	FALSE	FALSE	FALSE
d7d30168-6a050b8d-d905485c-c40d1210-b156adb6	19616513	50047995	PA	FALSE	FRONTAL	FALSE	TRUE	FALSE	FALSE	FALSE	FALSE
579b1d7f-6e37b4dd-d2d20b40-1922ad82-b79c7b50	19616513	50047995	LATERAL	FALSE	LATERAL	FALSE	TRUE	FALSE	FALSE	FALSE	FALSE
f9b84f45-24abc76b-93eb64bb-762e12b4-6b57677d	10516481	50048165	PA	FALSE	FRONTAL	FALSE	TRUE	FALSE	FALSE	FALSE	FALSE
ccd81c02-e212e709-19d8d57e-0efc6402-70f0d781	10516481	50048165	LATERAL	FALSE	LATERAL	FALSE	TRUE	FALSE	FALSE	FALSE	FALSE
391c144d-f085acda-00d1a2d4-4fa73e42-e00a2a75	14390259	50048237	AP	FALSE	FRONTAL	FALSE	TRUE	FALSE	FALSE	FALSE	FALSE
3d6ac51e-564b7722-38496a8e-45588628-d643a428	12733690	50048284	AP	FALSE	FRONTAL	FALSE	TRUE	FALSE	FALSE	FALSE	FALSE
c20b3925-858388fd-7c2beb98-cd78dd8e-abd2c8b0	12733690	50048284	AP	FALSE	FRONTAL	FALSE	TRUE	FALSE	FALSE	FALSE	FALSE
5dbb3bcf-bd9c1b44-82989ea2-d41b9919-ede3c335	18737826	50048293	AP	FALSE	FRONTAL	FALSE	TRUE	FALSE	FALSE	FALSE	FALSE
fa058fe5-3ee3db09-06687a64-6f1dee83-4e8758fc	18737826	50048293	AP	FALSE	FRONTAL	FALSE	TRUE	FALSE	FALSE	FALSE	FALSE
ebd27877-b5243113-3c4158e0-feafe41b-a5f5ed00	12112476	50048308	PA	FALSE	FRONTAL	FALSE	TRUE	FALSE	FALSE	FALSE	FALSE
e662ec4e-929d6b2e-bfa869ce-4dc82f1c-afed1819	12112476	50048308	LATERAL	FALSE	LATERAL	FALSE	TRUE	FALSE	FALSE	FALSE	FALSE
e6bbb448-ba0d10b2-d97950c6-6d017a55-0c4d2a79	13365915	50048338	AP	FALSE	FRONTAL	FALSE	TRUE	FALSE	FALSE	FALSE	FALSE
fa032ea8-4ab0d974-f27d4123-40c21e65-dc949d00	18098619	50048352	PA	FALSE	FRONTAL	FALSE	TRUE	FALSE	FALSE	FALSE	TRUE
60c40dda-2bf0bd86-8fee6b5b-d11f1eeb-6654e24a	18098619	50048352	LATERAL	FALSE	LATERAL	FALSE	TRUE	FALSE	FALSE	FALSE	FALSE
9704cd76-71258e4e-88e58074-1ead2932-0b5499e0	19776290	50048366	AP	FALSE	FRONTAL	FALSE	TRUE	FALSE	FALSE	FALSE	FALSE
8f0923b8-883e238a-58f406b9-7be68c70-3c355201	19544020	50048368	AP	FALSE	FRONTAL	FALSE	TRUE	FALSE	FALSE	FALSE	FALSE
dd4f61eb-477176bc-50418f80-568a1d34-27f9341b	19544020	50048368	LL	FALSE	LATERAL	FALSE	TRUE	FALSE	FALSE	FALSE	FALSE
de60c15a-a8ee476a-4925a21a-3998805a-1586c190	19544020	50048368	LL	FALSE	LATERAL	FALSE	TRUE	FALSE	FALSE	FALSE	FALSE
b011cb73-230bde90-9dc75194-d6491ccb-978688b3	18382353	50048392	PA	FALSE	FRONTAL	FALSE	TRUE	FALSE	FALSE	FALSE	FALSE
d69a2b5c-d82b789a-50451854-92b65f08-f89dfa07	18382353	50048392	LATERAL	FALSE	LATERAL	FALSE	TRUE	FALSE	FALSE	FALSE	FALSE
41070803-e5b7fbcd-bfefdf0a-facacb60-7b3b59bf	11573679	50048458	AP	FALSE	FRONTAL	FALSE	TRUE	FALSE	FALSE	FALSE	FALSE
484ca0d6-e0510e6a-02e24b02-133b02fb-2d0dac7b	16217957	50048543	AP	FALSE	FRONTAL	FALSE	TRUE	FALSE	FALSE	FALSE	FALSE
e8a41084-65268ac2-cd89d70d-f733ed35-7d9789e2	16719230	50048554		FALSE	FRONTAL	FALSE		FALSE	FALSE	FALSE	FALSE
d2297894-a1641fb3-0712174a-bd9dcbc8-8da037a8	16719230	50048554		FALSE	LATERAL	FALSE		FALSE	FALSE	FALSE	FALSE
ff1e796c-d34e0914-81e33304-3f1c6ce7-575aee3b	13379857	50048612	PA	FALSE	FRONTAL	FALSE	TRUE	FALSE	FALSE	FALSE	FALSE
8fa24cea-4daa57ad-0c234013-b1259f70-a24cc97e	13379857	50048612	LATERAL	FALSE	LATERAL	FALSE	TRUE	FALSE	FALSE	FALSE	FALSE
a2985c78-480567d1-448be5e7-3c4f8ac1-0891598d	10634195	50048631	AP	FALSE	FRONTAL	FALSE	TRUE	FALSE	FALSE	FALSE	FALSE
be7b5968-24bc47ce-319dcb85-9cc23f76-5caa3163	10634195	50048631	LATERAL	FALSE	LATERAL	FALSE	TRUE	TRUE	FALSE	FALSE	FALSE
d8411646-7edbd7d9-84712808-475b37f8-7fb68f9a	10634195	50048631	LATERAL	FALSE	LATERAL	FALSE	TRUE	FALSE	FALSE	FALSE	FALSE
3231cd70-ec3d6ad5-a2d903a7-6d4607e5-c31fa2dd	15290045	50048784	PA	FALSE	FRONTAL	FALSE	TRUE	FALSE	FALSE	TRUE	FALSE
b46a533f-bc56a66b-b9ff9f2d-c4a4278a-36f1ce95	15290045	50048784	LATERAL	FALSE	LATERAL	FALSE	TRUE	FALSE	FALSE	FALSE	FALSE
8f0fa0d7-de795864-79b85438-f2db99bb-51a5117a	18834094	50048810	AP	FALSE	FRONTAL	FALSE	TRUE	FALSE	FALSE	FALSE	FALSE
39044a13-56699970-37d70eb4-107ad9d6-238a3889	19291544	50048825	AP	FALSE	FRONTAL	FALSE	TRUE	FALSE	FALSE	FALSE	FALSE
422689b1-40e06ae8-d6151ff3-2780c186-6bd67271	18898766	50048876	AP	FALSE	FRONTAL	FALSE	TRUE	FALSE	FALSE	FALSE	FALSE
bae88231-d84668cb-f4438d94-608e18a4-827ae6de	18898766	50048876	AP	FALSE	FRONTAL	FALSE	TRUE	FALSE	FALSE	FALSE	FALSE
4ded594f-67d45619-819a240b-79eeceaf-10638419	12153312	50048936	AP	FALSE	FRONTAL	FALSE	TRUE	FALSE	FALSE	FALSE	FALSE
a52b227b-f99a2844-d0c852b2-4b8dd0ef-d37687f2	17665357	50048983	PA	FALSE	FRONTAL	FALSE	TRUE	FALSE	FALSE	FALSE	FALSE
e34323fb-6d0580d9-27611ac4-aef6648d-f1c45cdb	17665357	50048983	LL	FALSE	LATERAL	FALSE	TRUE	FALSE	FALSE	FALSE	FALSE
5739a52b-bae5a098-19a57b6d-4098feb0-dfa995c2	13604739	50049073	AP	FALSE	FRONTAL	FALSE	TRUE	FALSE	FALSE	FALSE	FALSE
c7090310-5a49169b-8e829a65-1e4c4327-0fcef27c	10882916	50049131	AP	FALSE	FRONTAL	FALSE	TRUE	FALSE	FALSE	FALSE	FALSE
c5bdf103-b6752bea-3bc21a09-b78af80a-5db507b7	18307935	50049177	AP	FALSE	FRONTAL	FALSE	TRUE	FALSE	FALSE	FALSE	FALSE
0c6eda38-044aee1e-a5041ed3-b4bbedf6-2cb74acc	15387659	50049204	PA	FALSE	FRONTAL	FALSE	TRUE	FALSE	FALSE	FALSE	FALSE
3974b39e-2d8c6af1-8bda023b-6752f200-5aaeab3e	15387659	50049204	PA	FALSE	FRONTAL	FALSE	TRUE	FALSE	FALSE	FALSE	FALSE
984dffe2-d9dfb8c6-93148967-50e2c13d-217d66cc	15387659	50049204	LATERAL	FALSE	LATERAL	FALSE	TRUE	FALSE	FALSE	FALSE	FALSE
da8e4de0-23d4d37d-91c4f473-861268ab-d8124f61	14877310	50049266	AP	FALSE	FRONTAL	FALSE	TRUE	FALSE	FALSE	FALSE	FALSE
47ded016-6ad6691e-7aa3646c-afb46531-15a76d9f	14877310	50049266	LATERAL	FALSE	LATERAL	FALSE	TRUE	FALSE	FALSE	FALSE	FALSE
091b2e2c-a9c13920-5092e619-0ddb979c-8254fff6	11863972	50049270	AP	FALSE	FRONTAL	FALSE	TRUE	FALSE	FALSE	FALSE	FALSE
4bb80db8-d225f69d-c90ab40c-6bc8772d-6e74a09c	13071437	50049280	PA	FALSE	FRONTAL	FALSE	TRUE	FALSE	FALSE	TRUE	FALSE
ed718b74-269543a5-8f2ed05e-c9cd4997-95dca447	13071437	50049280	LATERAL	FALSE	LATERAL	FALSE	TRUE	FALSE	FALSE	FALSE	FALSE
5d118ddf-cf8011f9-494e7295-1ed7cf31-6121a38b	18624005	50049318	PA	FALSE	FRONTAL	FALSE	TRUE	FALSE	FALSE	FALSE	TRUE
84da84ce-6714b049-905531b6-08145a67-c072d7c6	18624005	50049318	PA	FALSE	FRONTAL	FALSE	TRUE	FALSE	FALSE	FALSE	TRUE
07056baf-2eda9891-2e1b8b3f-7f4f5915-0e4637fe	18624005	50049318	LL	FALSE	LATERAL	FALSE	TRUE	FALSE	FALSE	FALSE	FALSE
db4dbbbe-18ec3199-4522b046-8ef0cdc7-32d2d191	11336923	50049344	PA	FALSE	FRONTAL	FALSE	TRUE	FALSE	FALSE	FALSE	FALSE
2d4ad144-8812ddb8-45e3fd02-efaf2fc7-a4f0c68a	11336923	50049344	LATERAL	FALSE	LATERAL	FALSE	TRUE	FALSE	FALSE	FALSE	FALSE
2eb11c03-e00c4fcb-01ac55b9-cef49eef-76afff27	18295542	50049357	AP	FALSE	FRONTAL	FALSE	TRUE	FALSE	FALSE	FALSE	FALSE
d1035061-1759a30e-de3889ca-7d44bceb-50ad6f66	10743111	50049369	AP	FALSE	FRONTAL	FALSE	TRUE	FALSE	FALSE	FALSE	FALSE
2a6db432-8844ce52-f7385072-629a0a29-67f5b4e3	13675174	50049394	AP	FALSE	FRONTAL	FALSE	TRUE	FALSE	FALSE	FALSE	FALSE
5af3ce68-3d1268da-5dcf7278-6dbb5cfe-54c96334	11240564	50049416	PA	FALSE	FRONTAL	FALSE	TRUE	FALSE	FALSE	FALSE	FALSE
83920486-7a9b8c0e-361d6318-716a9958-b926adff	11240564	50049416	LATERAL	FALSE	LATERAL	FALSE	TRUE	FALSE	FALSE	FALSE	FALSE
b2f88c9c-0ca2a857-ac650a50-348a49a9-dec246a1	14961558	50049434	AP	FALSE	FRONTAL	FALSE	TRUE	FALSE	FALSE	FALSE	FALSE
3c2ca835-c5f29266-d3b208ae-4bb0cb5a-5c3ea32d	11065430	50049473	AP	FALSE	FRONTAL	FALSE	TRUE	FALSE	FALSE	FALSE	FALSE
85c85851-4cddf0e6-2769a913-71e052d9-1e76f992	18348334	50049490	AP	FALSE	FRONTAL	FALSE	TRUE	FALSE	FALSE	FALSE	FALSE
0ce7ef3e-7911dab2-adb14461-77c724c3-301842ee	18348334	50049490	LATERAL	FALSE	LATERAL	FALSE	TRUE	FALSE	FALSE	FALSE	FALSE
4b1a5829-35210d96-32be48a8-4f75570d-1fa4bb23	18348334	50049490	LATERAL	FALSE	LATERAL	FALSE	TRUE	FALSE	FALSE	FALSE	FALSE
e973d1f1-67f0309d-c6f961a4-02eda522-e311557e	12810135	50049540	AP	FALSE	FRONTAL	FALSE	TRUE	FALSE	FALSE	FALSE	FALSE
4ace4e22-415e1c7b-26396247-4c700de9-ee583552	18111516	50049743	AP	FALSE	FRONTAL	FALSE	TRUE	FALSE	FALSE	FALSE	FALSE
21235e97-b5985d51-0c0b5453-dd189530-ca86efa7	18111516	50049743	LATERAL	FALSE	LATERAL	FALSE	TRUE	FALSE	FALSE	FALSE	FALSE
abb863dd-46d3376f-1cd8e3bf-1e0a8dbf-ae6cc4ca	18111516	50049743	LATERAL	FALSE	LATERAL	FALSE	TRUE	FALSE	FALSE	FALSE	FALSE
e6251100-b7343664-00d34768-075e3f31-33770393	17506723	50049798	AP	FALSE	FRONTAL	FALSE	TRUE	FALSE	FALSE	FALSE	FALSE
3bf942bb-038f93ce-a5fbd5ab-cdabbae4-693b7480	14361828	50049826	AP	FALSE	FRONTAL	FALSE	TRUE	FALSE	FALSE	FALSE	FALSE
60a7c48c-0cdcdc1c-0b6eb5fa-a48354ac-88d4e28f	15715111	50049872	PA	FALSE	FRONTAL	FALSE	TRUE	FALSE	FALSE	FALSE	FALSE
0ade84a9-c079aaa6-218f3ff2-50478b5a-a61e1dce	15715111	50049872	LATERAL	FALSE	LATERAL	FALSE	TRUE	FALSE	FALSE	FALSE	FALSE
2f74188f-0e1e2894-10c0b1ae-6f63361b-2bee9ad2	13575992	50049997	PA	FALSE	FRONTAL	FALSE	TRUE	FALSE	FALSE	FALSE	FALSE
85bd62e9-830a3885-a2633218-972d07ab-418b38b4	13575992	50049997	LL	FALSE	LATERAL	FALSE	TRUE	FALSE	FALSE	FALSE	FALSE
8acff62b-8832beeb-538809bc-207d9301-3ad777a4	13575992	50049997	LL	FALSE	LATERAL	FALSE	TRUE	FALSE	FALSE	FALSE	FALSE
9e0f43ce-e271210d-7c523831-4e0f048f-d24c9791	18701564	50050051	PA	FALSE	FRONTAL	FALSE	TRUE	FALSE	FALSE	TRUE	FALSE
ae3c24ab-47bf3efb-106f4d25-78e4e8d5-b7c2a3e3	18701564	50050051	LATERAL	FALSE	LATERAL	FALSE	TRUE	FALSE	FALSE	FALSE	FALSE
f957f43f-a8366f6f-beab8c2b-a67af44d-b1967493	10687891	50050075	PA	FALSE	FRONTAL	FALSE	TRUE	FALSE	FALSE	FALSE	FALSE
05f1ace6-4d0bee37-921d68cb-386048bb-e0c08e38	10687891	50050075	LATERAL	FALSE	LATERAL	FALSE	TRUE	FALSE	FALSE	FALSE	FALSE
f7730ecc-ebf766e6-69dc3011-7e80a415-635f0fb0	18887130	50050123	PA	FALSE	FRONTAL	FALSE	TRUE	FALSE	FALSE	FALSE	FALSE
b02b443f-e620e7fe-31aa87d5-777b6780-ad1ab592	18887130	50050123	LL	FALSE	LATERAL	FALSE	TRUE	FALSE	FALSE	FALSE	FALSE
64a1c80c-8a08aac4-66a869fa-840990f1-c9855d43	17123414	50050134	AP	FALSE	FRONTAL	FALSE	TRUE	FALSE	FALSE	FALSE	FALSE
7bff0236-ac6d1134-cb0c2368-a3a3bd01-8e1a6347	11043060	50050166	PA	FALSE	FRONTAL	FALSE	TRUE	FALSE	FALSE	FALSE	FALSE
9ce973c3-2b8f6fd4-1b8fe93b-54dd7e97-89153e87	11043060	50050166	PA	FALSE	FRONTAL	FALSE	TRUE	FALSE	FALSE	FALSE	FALSE
2acefca8-23ecd1d4-081bf2f5-c638eae8-7db6c2b0	11043060	50050166	LATERAL	FALSE	LATERAL	FALSE	TRUE	FALSE	FALSE	FALSE	FALSE
cd478006-6a2e199e-2f536421-c5706da6-7cbd22f0	16252891	50050175	PA	FALSE	FRONTAL	FALSE	TRUE	FALSE	FALSE	FALSE	FALSE
fe62b47e-4923a4ac-9a730fff-61ec7573-33e839c8	16252891	50050175	LATERAL	FALSE	LATERAL	FALSE	TRUE	FALSE	FALSE	FALSE	FALSE
f86ae23b-ea5f7510-b470106d-bc4fa28a-dacf8012	13115546	50050186	AP	FALSE	FRONTAL	FALSE	TRUE	FALSE	FALSE	FALSE	FALSE
1f237076-98e02d65-7f91cdc0-b2568b6f-c5e18e9d	13115546	50050186	LATERAL	FALSE	LATERAL	FALSE	TRUE	FALSE	FALSE	FALSE	FALSE
b125c6c1-93e34999-df9885ea-e2c6205d-4c30e84c	13115546	50050186	LATERAL	FALSE	LATERAL	FALSE	TRUE	FALSE	FALSE	FALSE	FALSE
630f08fb-4852e757-08f017b1-1c9045eb-a1199260	17916774	50050256	AP	FALSE	FRONTAL	FALSE	TRUE	FALSE	FALSE	FALSE	FALSE
efbc9fa2-bad2d3c6-0e153910-ac77d739-7bbd9188	12691278	50050267	AP	FALSE	FRONTAL	FALSE	TRUE	FALSE	FALSE	FALSE	FALSE
6c810e73-35c714e3-32798a35-92520ad0-bf155538	16771388	50050321	AP	FALSE	FRONTAL	FALSE	TRUE	FALSE	FALSE	FALSE	FALSE
a4b9e1bc-ef56c679-c28ffee6-23b02a74-82936d2a	11804438	50050412	PA	FALSE	FRONTAL	FALSE	TRUE	FALSE	FALSE	FALSE	FALSE
c700eeaa-33da43ed-77776086-ed05a6d2-9db23b0a	11804438	50050412	PA	FALSE	FRONTAL	FALSE	TRUE	FALSE	FALSE	FALSE	FALSE
3dd7dadb-0aa5dc47-c6738281-86115d9a-e10b7248	11804438	50050412	LATERAL	FALSE	LATERAL	FALSE	TRUE	FALSE	FALSE	FALSE	FALSE
c22bc62e-c0494d20-9cca2353-be15a3e7-1bca3d03	18691733	50050473		FALSE	FRONTAL	FALSE		FALSE	FALSE	FALSE	FALSE
1e7db019-16f470f5-ea756a95-411f6aae-e2608d47	18691733	50050473	LL	FALSE	LATERAL	FALSE	TRUE	FALSE	FALSE	FALSE	FALSE
539d4cae-9983ab7d-ef782b29-394c296c-018db69e	18679418	50050573	PA	FALSE	FRONTAL	FALSE	TRUE	FALSE	FALSE	FALSE	FALSE
f92349cf-af2c9458-41e59a9d-6fd884d2-c236e18d	18679418	50050573	LATERAL	FALSE	LATERAL	FALSE	TRUE	FALSE	FALSE	FALSE	FALSE
40ee90c4-921477f4-ff4bd81a-99da16a1-21108c21	10917546	50050587		FALSE	FRONTAL	FALSE		FALSE	FALSE	FALSE	FALSE
1f5f4de8-ca7384dc-bc6810f7-d26c90a5-071b819f	10917546	50050587	LL	FALSE	LATERAL	FALSE	TRUE	FALSE	FALSE	FALSE	FALSE
7acd2dac-ca1cf8c5-2d4dc2ce-c16cd407-ef17e493	15696627	50050617	AP	FALSE	FRONTAL	FALSE	TRUE	FALSE	FALSE	FALSE	FALSE
9f3c1525-622b3786-d4ec71b4-0ce69eb7-b8ebd96a	13313381	50050632	PA	FALSE	FRONTAL	FALSE	TRUE	FALSE	FALSE	FALSE	FALSE
ca27223c-046c7c71-84a448f9-cd2bfe19-fecb7623	13313381	50050632	LATERAL	FALSE	LATERAL	FALSE	TRUE	FALSE	FALSE	FALSE	FALSE
ad398a39-4ca3a397-2240a6d3-7064c2c4-35b3570b	15090495	50050675	PA	FALSE	FRONTAL	FALSE	TRUE	FALSE	FALSE	FALSE	FALSE
8d280583-1507aa0d-20bfcecd-70714fc2-82e23853	15090495	50050675	LL	FALSE	LATERAL	FALSE	TRUE	FALSE	FALSE	FALSE	FALSE
9718513e-63e329f1-ba076f94-01df3521-8cb50d8a	10750883	50050711	AP	FALSE	FRONTAL	FALSE	TRUE	FALSE	FALSE	FALSE	FALSE
d3180803-a832d663-10aa2932-d83870df-77b40d12	15233042	50050714	AP	FALSE	FRONTAL	FALSE	TRUE	FALSE	FALSE	FALSE	FALSE
9a4f356d-280b6c0a-8f0efeb9-30587762-05bc4de9	14479847	50050726	AP	FALSE	FRONTAL	FALSE	TRUE	FALSE	FALSE	FALSE	FALSE
d1059867-adc59d57-4986b308-7fef7f33-afa36945	14479847	50050726	AP	FALSE	FRONTAL	FALSE	TRUE	FALSE	FALSE	FALSE	FALSE
97bc79b8-d4533657-02d0b34e-5cdd748d-aaade2b4	11199826	50050746	AP	FALSE	FRONTAL	FALSE	TRUE	FALSE	FALSE	FALSE	FALSE
bcfce616-56e942de-65959111-63520654-7bb71cbe	16884283	50050756	PA	FALSE	FRONTAL	FALSE	TRUE	FALSE	FALSE	FALSE	FALSE
9b50b25f-de751ba8-a478f1ee-253b573b-4277ffe8	16884283	50050756	LATERAL	FALSE	LATERAL	FALSE	TRUE	FALSE	FALSE	FALSE	FALSE
35ff70eb-eb1d9bab-a6eeb11e-644f4ac1-f271cc1c	18341991	50050760	AP	FALSE	FRONTAL	FALSE	TRUE	FALSE	FALSE	FALSE	FALSE
4f064b7f-8b900b1e-ef5d7060-2444fa61-5d266c26	12456824	50050827	AP	FALSE	FRONTAL	FALSE	TRUE	FALSE	FALSE	FALSE	FALSE
4123b12f-f12fc45e-4f4bb703-294e42f3-500401de	13383991	50051019	AP	FALSE	FRONTAL	FALSE	TRUE	FALSE	FALSE	FALSE	FALSE
131f238f-11bdc895-907835cd-4764155b-f2eb70df	17372544	50051051		FALSE	FRONTAL	FALSE		FALSE	FALSE	FALSE	FALSE
ddea8bc7-261a4042-a6dd4bef-515f4b7a-5f2ef4c7	17372544	50051051		FALSE	LATERAL	FALSE		FALSE	FALSE	FALSE	FALSE
047778b9-334a2525-a824774a-fabcf092-d39d0b3b	17425246	50051088	PA	FALSE	FRONTAL	FALSE	TRUE	FALSE	FALSE	FALSE	FALSE
9ec029f9-bfc955c0-ce43fbf2-4cd782ff-a593a72b	17425246	50051088	PA	FALSE	FRONTAL	FALSE	TRUE	FALSE	FALSE	FALSE	FALSE
4e82ca9a-9a2e1146-f570fc46-d71e88a5-548d051d	17425246	50051088	LATERAL	FALSE	LATERAL	FALSE	TRUE	FALSE	FALSE	FALSE	FALSE
0cbd5cfd-eb2db630-1e495860-97d483da-cd55105e	11594083	50051107	AP	FALSE	FRONTAL	FALSE	TRUE	FALSE	FALSE	FALSE	FALSE
a1c65801-27425b9f-862dcf42-ad7b83d5-e8880367	11594083	50051107	AP	FALSE	FRONTAL	FALSE	TRUE	FALSE	FALSE	FALSE	FALSE
0f260c34-5013ef6f-2c0413e1-73d03f27-1e696f21	11452828	50051143	AP	FALSE	FRONTAL	FALSE	TRUE	FALSE	FALSE	FALSE	FALSE
7de55155-3e5a19a3-a480f82b-220176d2-31ce59c0	11452828	50051143	AP	FALSE	FRONTAL	FALSE	TRUE	FALSE	FALSE	FALSE	FALSE
303f3e0a-9badd9a3-1ab77f2c-4cb52f89-ce9d7574	13090641	50051144	AP	FALSE	FRONTAL	FALSE	TRUE	FALSE	FALSE	FALSE	FALSE
6b53c484-d3f281d8-ab546ba3-b953270f-51252f6f	19792691	50051156	PA	FALSE	FRONTAL	FALSE	TRUE	FALSE	FALSE	TRUE	FALSE
813ac641-639b2232-e90124d6-9e9a4336-d74f905f	19792691	50051156	LATERAL	FALSE	LATERAL	FALSE	TRUE	FALSE	FALSE	FALSE	FALSE
0ee60002-fe9f4298-e8797a2f-dcafcb33-570e8667	16254450	50051228	AP	FALSE	FRONTAL	FALSE	TRUE	FALSE	FALSE	FALSE	FALSE
3c371842-8bc59a4d-d0a9b117-c59219a4-b9279c95	16254816	50051287	PA	FALSE	FRONTAL	FALSE	TRUE	FALSE	FALSE	FALSE	FALSE
8dbfbd09-9876f3c1-dd6cbcda-a10621fc-6ca6a414	16254816	50051287	LATERAL	FALSE	LATERAL	FALSE	TRUE	FALSE	FALSE	FALSE	FALSE
abea5eb9-b7c32823-3a14c5ca-77868030-69c83139	10046166	50051329	AP	FALSE	FRONTAL	FALSE	TRUE	FALSE	FALSE	FALSE	FALSE
427446c1-881f5cce-85191ce1-91a58ba9-0a57d3f5	10046166	50051329	LATERAL	FALSE	LATERAL	FALSE	TRUE	FALSE	FALSE	FALSE	FALSE
34ffe9f3-6d1a80cf-2f6f307a-c5435d2e-66a1da08	17967763	50051338	AP	FALSE	FRONTAL	FALSE	TRUE	FALSE	FALSE	FALSE	FALSE
968077fa-497cf88d-8e912c1d-f087a8e2-9c287df9	17967763	50051338	AP	FALSE	FRONTAL	FALSE	TRUE	FALSE	FALSE	FALSE	FALSE
23d46fc7-adab6352-91fc30ab-0c6a1188-c5d771af	13466358	50051361	AP	FALSE	FRONTAL	FALSE	TRUE	FALSE	FALSE	FALSE	FALSE
678a0662-e70dc64b-242cc464-a8faace5-20b2e4ad	17436280	50051476	AP	FALSE	FRONTAL	FALSE	TRUE	FALSE	FALSE	FALSE	FALSE
7db3bb89-131dffdf-5b557349-ef047ee8-491cb4d2	17637538	50051581	PA	FALSE	FRONTAL	FALSE	TRUE	FALSE	FALSE	FALSE	FALSE
779d1925-83d33c9d-fd92d4d2-5b75cc1d-8e6d859e	17637538	50051581	LL	FALSE	LATERAL	FALSE	TRUE	FALSE	FALSE	FALSE	FALSE
9ed0c139-792d4085-b541f498-d0991c16-10f6aa43	19127408	50051595	PA	FALSE	FRONTAL	FALSE	TRUE	FALSE	FALSE	TRUE	FALSE
d6f19f7a-e9bbdef7-e66d1395-a0fa8be5-714748b2	19127408	50051595	LATERAL	FALSE	LATERAL	FALSE	TRUE	FALSE	FALSE	FALSE	FALSE
124ecd86-d46cd707-f5afa2c7-05d07ebb-a8e4b1e1	16137796	50051687	AP	FALSE	FRONTAL	FALSE	TRUE	FALSE	FALSE	FALSE	FALSE
da1f3888-1627d473-527d23b0-36d666b9-fe94ac4d	16137796	50051687	AP	FALSE	FRONTAL	FALSE	TRUE	FALSE	FALSE	FALSE	FALSE
8efbbf81-d51cb5bf-90a38f3c-f22853e9-1bf2feaf	13222780	50051711	PA	FALSE	FRONTAL	FALSE	TRUE	FALSE	FALSE	FALSE	FALSE
c035a5ae-77e67bd2-35f23580-9d4046ff-3640bdb3	13222780	50051711	LATERAL	FALSE	LATERAL	FALSE	TRUE	FALSE	FALSE	FALSE	FALSE
a3b666b3-35a8a427-c59d465e-e81a6935-b58235ef	11877234	50051758	AP	FALSE	FRONTAL	FALSE	TRUE	FALSE	FALSE	FALSE	FALSE
355b74d8-e9a51dfb-e671c947-6e93c608-f110ec2e	15319834	50051776	AP	FALSE	FRONTAL	FALSE	TRUE	FALSE	FALSE	FALSE	FALSE
b1b5ca95-2ab2b38a-65aff097-3624e6a9-67264048	15319834	50051776	AP	FALSE	FRONTAL	FALSE	TRUE	FALSE	FALSE	FALSE	FALSE
4fc0cae4-7ddb1534-dee79cdc-1d0620eb-a4ef877d	14770157	50051862	PA	FALSE	FRONTAL	FALSE	TRUE	FALSE	FALSE	FALSE	FALSE
bf8084a6-731a8057-8867e8f0-277cf9e3-5bafe4e8	14770157	50051862	LATERAL	FALSE	LATERAL	FALSE	TRUE	FALSE	FALSE	FALSE	FALSE
8d46819b-3f9cc60c-2c93cc26-2786a1f3-a29cb1a8	17382794	50051881	PA	FALSE	FRONTAL	FALSE	TRUE	FALSE	FALSE	FALSE	FALSE
030240fe-5df4ce62-7aceccfe-1be79b4a-d8df52f1	17382794	50051881	LL	FALSE	LATERAL	FALSE	TRUE	FALSE	FALSE	FALSE	FALSE
9df4c332-8709bd67-72aca55d-b313e69a-b55fa819	15295268	50051935	PA	FALSE	FRONTAL	FALSE	TRUE	FALSE	FALSE	FALSE	FALSE
aa8ca1d4-e0b2fb08-5d4a3f6e-8aca1133-3deba40d	15295268	50051935	LATERAL	FALSE	LATERAL	FALSE	TRUE	FALSE	FALSE	FALSE	FALSE
b28dec68-28736e8d-d52d8990-a713b853-ac3f7512	12525991	50051964	PA	FALSE	FRONTAL	FALSE	TRUE	FALSE	FALSE	FALSE	FALSE
0cd47ae1-f767221f-540dfb63-09b818cf-fb2c3648	12525991	50051964	LATERAL	FALSE	LATERAL	FALSE	TRUE	FALSE	FALSE	FALSE	FALSE
85999d02-97d02218-702d53ae-ecd654ca-96e24025	19217661	50051982	PA	FALSE	FRONTAL	FALSE	TRUE	FALSE	FALSE	TRUE	FALSE
3d73de48-59069581-ffba6bb0-4dcf3418-24e662d8	19217661	50051982	LL	FALSE	LATERAL	FALSE	TRUE	FALSE	FALSE	FALSE	FALSE
fcadce75-d4d179bc-967b0470-a39b6526-640def2d	14001478	50052026	AP	FALSE	FRONTAL	FALSE	TRUE	FALSE	FALSE	FALSE	FALSE
8b1b39a5-24d34d19-cf58a8f9-92e0e299-135ff69b	11597221	50052032	PA	FALSE	FRONTAL	FALSE	TRUE	FALSE	FALSE	FALSE	FALSE
99f98fa3-f2241bd4-09aac985-64064853-4d158313	11597221	50052032	LATERAL	FALSE	LATERAL	FALSE	TRUE	FALSE	FALSE	FALSE	FALSE
96a07395-376fc5a8-4487bf59-aa131120-d688d5a1	17624950	50052133	AP	FALSE	FRONTAL	FALSE	TRUE	FALSE	FALSE	FALSE	FALSE
5f3bdb10-5fc57fa8-8316b1ec-0dad4547-49df7233	17887429	50052192	PA	FALSE	FRONTAL	FALSE	TRUE	FALSE	FALSE	FALSE	FALSE
ab074fca-75d80019-1b3381db-866abc0f-3d410efb	17887429	50052192	LL	FALSE	LATERAL	FALSE	TRUE	FALSE	FALSE	FALSE	FALSE
236464b4-80a22368-f56fedcd-4f96b156-a2fd3db8	18806770	50052228	AP	FALSE	FRONTAL	FALSE	TRUE	FALSE	FALSE	FALSE	FALSE
7560ae9c-58ca47e1-b67f74b4-93d26b1d-4f26c40e	18806770	50052228	AP	FALSE	FRONTAL	FALSE	TRUE	FALSE	FALSE	FALSE	FALSE
580261b6-913cb8e8-16bafaa3-138e2b1a-17399aeb	18806770	50052228	LATERAL	FALSE	LATERAL	FALSE	TRUE	FALSE	FALSE	FALSE	FALSE
ceddc3d8-da8a8ae9-71eab3ca-7cdf43dc-faeceb76	19115115	50052325		FALSE	FRONTAL	FALSE		FALSE	FALSE	FALSE	FALSE
0ba7aee9-002dd0db-78449a28-c8844e3a-d2d7f6d8	19797687	50052370	PA	FALSE	FRONTAL	TRUE	TRUE	FALSE	FALSE	FALSE	FALSE
bc55c569-a38ba291-17e612ff-09a063fc-cb85cb1d	19797687	50052370	PA	FALSE	LATERAL	TRUE	FALSE	FALSE	FALSE	FALSE	FALSE
27b8da50-ea3ca910-b27aa1e5-bb2d62fd-515ff8ce	13335237	50052389	AP	FALSE	FRONTAL	FALSE	TRUE	FALSE	FALSE	FALSE	FALSE
efde184d-16d98f92-f09f5125-b6396cef-e412a7b7	13335237	50052389	AP	FALSE	FRONTAL	FALSE	TRUE	FALSE	FALSE	FALSE	FALSE
3946885b-0a34598e-d02b9452-d5ee4491-0338780c	19985757	50052436	PA	FALSE	FRONTAL	FALSE	TRUE	FALSE	FALSE	TRUE	FALSE
70e06e3e-4171a3e2-99ecdab6-9df08259-4d95bcb3	19985757	50052436	LL	FALSE	LATERAL	FALSE	TRUE	FALSE	FALSE	FALSE	FALSE
56419692-cde14ddf-29253fc5-9c4350fc-4c30bcda	18126438	50052454	AP	FALSE	FRONTAL	FALSE	TRUE	FALSE	FALSE	FALSE	FALSE
ab9c140b-2829c856-c5dadb49-da252a6f-74e4f72a	18126438	50052454	LATERAL	FALSE	LATERAL	FALSE	TRUE	FALSE	FALSE	FALSE	FALSE
b6194bf8-c57f3a91-35b2e598-28793953-bff37131	11294914	50052465	PA	FALSE	FRONTAL	FALSE	TRUE	FALSE	FALSE	FALSE	FALSE
00f22575-efc15eea-cdb2577e-669cd4e7-c5a94111	11294914	50052465	LATERAL	FALSE	LATERAL	FALSE	TRUE	FALSE	FALSE	FALSE	FALSE
ac46ca2f-802843ea-ca9b5947-e3dd9d3a-86661d99	12416498	50052479	PA	FALSE	FRONTAL	FALSE	TRUE	FALSE	FALSE	FALSE	FALSE
f15c5595-b5120808-383de02a-ed564ed5-6a2be1f4	12416498	50052479	LL	FALSE	LATERAL	FALSE	TRUE	FALSE	FALSE	FALSE	FALSE
2c659e9e-d684b469-23bb6879-5f7c0c57-19e97c9e	11122975	50052515	AP	FALSE	FRONTAL	FALSE	TRUE	FALSE	FALSE	FALSE	FALSE
40d4a771-37823ecd-8f11dd64-cf8fe269-9830ae16	18066087	50052527	AP	FALSE	FRONTAL	FALSE	TRUE	FALSE	FALSE	FALSE	FALSE
e8bf8342-515c2a3e-1a669279-646381d2-c99a261e	11792232	50052532	PA	FALSE	FRONTAL	FALSE	TRUE	FALSE	FALSE	TRUE	FALSE
29506a8a-01433300-0ac344d8-37fea893-85ad508f	11792232	50052532	LL	FALSE	LATERAL	FALSE	TRUE	FALSE	FALSE	FALSE	FALSE
b83f32bf-04c468cb-5231c836-01ea34ee-d344300b	12336934	50052533	AP	FALSE	FRONTAL	FALSE	TRUE	FALSE	FALSE	FALSE	FALSE
03078f7c-a711d5c4-5919d7e6-1e9b1297-05013273	19878297	50052568	PA	FALSE	FRONTAL	FALSE	TRUE	FALSE	FALSE	FALSE	FALSE
ecc881ab-cf262883-5b05a09a-96196884-1ca5084c	19878297	50052568	PA	FALSE	FRONTAL	FALSE	TRUE	FALSE	FALSE	FALSE	FALSE
605eb3fa-67f552ca-256ff587-af712fae-12fc942b	19878297	50052568	LL	FALSE	LATERAL	FALSE	TRUE	FALSE	FALSE	FALSE	FALSE
af59a63a-9a4661dc-ce5cb868-7554e99e-118df96a	15671242	50052762	PA	FALSE	FRONTAL	FALSE	TRUE	FALSE	FALSE	FALSE	FALSE
414838c1-757337ba-0680082e-62b316d8-ad2317da	15671242	50052762	LL	FALSE	LATERAL	FALSE	TRUE	FALSE	FALSE	FALSE	FALSE
8faebd02-3bfc7a10-91e0bbae-a51f5135-837009c6	18282952	50052782	PA	FALSE	FRONTAL	FALSE	TRUE	FALSE	FALSE	TRUE	FALSE
219e3456-a392842a-6f8ca53d-b710e55a-8bf9721e	18282952	50052782	LL	FALSE	LATERAL	FALSE	TRUE	FALSE	FALSE	FALSE	FALSE
18330622-8ab31a24-91ef6cb6-b07e191c-434816d0	12721193	50052836	AP	FALSE	FRONTAL	FALSE	TRUE	FALSE	FALSE	FALSE	FALSE
e8bdc61a-71b2d1cb-5e0cbe2b-865950b3-3681e305	16779219	50052854	AP	FALSE	FRONTAL	FALSE	TRUE	FALSE	FALSE	FALSE	FALSE
b80476ff-08ee4685-fff76681-c95680e1-e068926a	17871820	50052875		FALSE	FRONTAL	FALSE		FALSE	FALSE	FALSE	FALSE
c753c2e6-7e1a8aa2-434d1cc2-cd35aba2-a0538a59	17871820	50052875		FALSE	LATERAL	FALSE		FALSE	FALSE	FALSE	FALSE
8ddcee53-7657a1a5-5926e9f8-58c57835-aeb610b4	19257413	50052884	AP	FALSE	FRONTAL	FALSE	TRUE	FALSE	FALSE	FALSE	FALSE
ed9d5f4f-8cc434f8-9c8d4edc-dbdde128-2636f164	12505092	50052893	AP	FALSE	FRONTAL	FALSE	TRUE	FALSE	FALSE	FALSE	FALSE
38c5cb07-12bc0a76-fde57c24-fae331c8-e6e4249c	11843949	50052942	AP	FALSE	FRONTAL	FALSE	TRUE	FALSE	FALSE	FALSE	FALSE
737fdd13-62993bfe-fe0e9fbb-2c22ca63-b203c0c1	19457227	50052967	AP	FALSE	FRONTAL	FALSE	TRUE	FALSE	FALSE	FALSE	FALSE
81e6809d-6fbaeb09-f8fa242e-254b994c-79f39003	19790164	50052973	PA	FALSE	FRONTAL	FALSE	TRUE	FALSE	FALSE	FALSE	FALSE
7a11d239-2757da03-1eba7456-e882fed2-7ea2eb48	19790164	50052973	LATERAL	FALSE	LATERAL	FALSE	TRUE	FALSE	FALSE	FALSE	FALSE
b8852d86-d2894019-83a834c9-9a9d404b-33389902	19790164	50052973	LATERAL	FALSE	LATERAL	FALSE	TRUE	FALSE	FALSE	FALSE	FALSE
8c2ddae7-c9e46e77-110f6d8c-9a8b8d23-be2d7b4d	18336565	50052977	AP	FALSE	FRONTAL	FALSE	TRUE	FALSE	FALSE	FALSE	FALSE
8726c74a-245ab051-430f078d-b0c78c3e-7f0d714e	14065514	50052981	AP	FALSE	FRONTAL	FALSE	TRUE	FALSE	FALSE	FALSE	FALSE
6274e595-07f78f2b-0d209924-b8825d5b-141cdcf8	10053611	50053035	PA	FALSE	FRONTAL	FALSE	TRUE	FALSE	FALSE	FALSE	FALSE
79d0260b-615001a7-b9f8932f-2a8c8d90-69b75879	10053611	50053035	LATERAL	FALSE	LATERAL	FALSE	TRUE	FALSE	FALSE	FALSE	FALSE
e8bb51c8-8a94b673-2981fe16-bfe914ac-c37f4cd3	19398915	50053066	AP	FALSE	FRONTAL	FALSE	TRUE	FALSE	FALSE	FALSE	FALSE
f0327b58-efe9192f-03d2fa92-21a04488-b67b50fd	11029640	50053079	PA	FALSE	FRONTAL	FALSE	TRUE	FALSE	FALSE	FALSE	FALSE
4cd4c834-41a96935-58fb61e4-348c6379-9d23a1fe	11029640	50053079	LL	FALSE	LATERAL	FALSE	TRUE	FALSE	FALSE	FALSE	FALSE
d9320dad-f594d534-f56767dd-53fe9ff8-fff619a7	15737468	50053176	PA	FALSE	FRONTAL	FALSE	TRUE	FALSE	FALSE	FALSE	FALSE
b55ca63b-a7cba26f-a4b6da62-8289edc3-f94e5318	15737468	50053176	LATERAL	FALSE	LATERAL	FALSE	TRUE	FALSE	FALSE	FALSE	FALSE
8af0726b-f428866e-6009166b-a770f79f-546e7194	13119908	50053183	PA	FALSE	FRONTAL	FALSE	TRUE	FALSE	FALSE	FALSE	FALSE
f5778759-fb5d506b-4065a866-fb262ab2-5ef18882	13119908	50053183	LL	FALSE	LATERAL	FALSE	TRUE	FALSE	FALSE	FALSE	FALSE
cc44958e-cf122a5e-07a3bd6b-a660f0c2-cdf124d7	19852995	50053200	AP	FALSE	FRONTAL	FALSE	TRUE	FALSE	FALSE	FALSE	FALSE
7c991985-2120adf3-7d9ebfc3-7b410281-d415e357	19188435	50053235	AP	FALSE	FRONTAL	FALSE	TRUE	FALSE	FALSE	FALSE	FALSE
eee6e206-f7bc49c7-563f869c-ee75184d-c81e2907	10008304	50053244	AP	FALSE	FRONTAL	FALSE	TRUE	FALSE	FALSE	FALSE	FALSE
68bdf27f-1354ec44-64222012-e565c33f-f38dc778	10008304	50053244	LATERAL	FALSE	LATERAL	FALSE	TRUE	FALSE	FALSE	FALSE	FALSE
69ffcc3f-39812409-f0cdf20c-129b0c41-b681efc0	10008304	50053244	LATERAL	FALSE	LATERAL	FALSE	TRUE	FALSE	FALSE	FALSE	FALSE
23012873-d52f11c6-1c70544e-b2318d46-01037db6	12043836	50053258	AP	FALSE	FRONTAL	FALSE	TRUE	FALSE	FALSE	FALSE	FALSE
cab21974-c7bb5936-52cc8df9-090ae10c-9656f429	16177747	50053268	AP	FALSE	FRONTAL	FALSE	TRUE	FALSE	FALSE	FALSE	FALSE
ec8be7f3-754ae2b8-3d1d90a9-0bab6c0b-6d39c0bc	15233042	50053299	AP	FALSE	FRONTAL	FALSE	TRUE	FALSE	FALSE	FALSE	FALSE
02df22dc-5eff212d-1432f8b3-1070ba61-3ea770db	13078535	50053335	AP	FALSE	FRONTAL	FALSE	TRUE	FALSE	FALSE	FALSE	FALSE
da1b93e4-043976f8-257d2ade-acaac811-d20d5e71	13198542	50053373	PA	FALSE	FRONTAL	FALSE	TRUE	FALSE	FALSE	FALSE	FALSE
122f4704-f3ad5819-29661b9f-52f1b75a-024d25ac	13198542	50053373	LL	FALSE	LATERAL	FALSE	TRUE	FALSE	FALSE	FALSE	FALSE
01847cef-19f7bd6e-320ea9b3-5f039dcc-5ee704aa	13884765	50053397	AP	FALSE	FRONTAL	FALSE	TRUE	FALSE	FALSE	FALSE	FALSE
5cd6a630-c227a053-2407bc82-87b98a55-0d156ec8	13884765	50053397	AP	FALSE	FRONTAL	FALSE	TRUE	FALSE	FALSE	FALSE	FALSE
d22c85b8-9b63af80-570dd294-f77e460c-06163b9d	18481577	50053418	AP	FALSE	FRONTAL	FALSE	TRUE	FALSE	FALSE	FALSE	FALSE
d570b545-7871b706-67c58c73-3f24d518-5fb7a23d	19706929	50053477	PA	FALSE	FRONTAL	FALSE	TRUE	FALSE	FALSE	FALSE	FALSE
cd030cbb-de04ad5b-2e8ac3cb-66688ee4-474c3136	19706929	50053477	LATERAL	FALSE	LATERAL	FALSE	TRUE	FALSE	FALSE	FALSE	FALSE
948721e2-3f63e821-54477ea2-bde99383-d93df985	12093551	50053488	PA	FALSE	FRONTAL	FALSE	TRUE	FALSE	FALSE	FALSE	FALSE
1618ab45-231ed748-74419f37-63d0dab7-1934aa98	12093551	50053488	LATERAL	FALSE	LATERAL	FALSE	TRUE	FALSE	FALSE	FALSE	FALSE
ea8bcaa1-7f2766ec-ff20dc79-91f5a716-12c196d6	11929508	50053555	PA	FALSE	FRONTAL	FALSE	TRUE	FALSE	FALSE	TRUE	FALSE
824a5198-5e2e2a93-d5ba67b0-a2a3f30c-964f9ed0	11929508	50053555	LATERAL	FALSE	LATERAL	FALSE	TRUE	FALSE	FALSE	FALSE	FALSE
8f9811ec-0c8b84f6-982cd846-1866f0d6-11d23811	18262854	50053557	AP	FALSE	FRONTAL	FALSE	TRUE	FALSE	FALSE	FALSE	FALSE
a3e557d1-9d3bea31-d5cc3417-5e383724-266e81fd	18262854	50053557	LATERAL	FALSE	LATERAL	FALSE	TRUE	FALSE	FALSE	FALSE	FALSE
d4574999-96feefd6-21d94318-d304a8d4-3b9d3424	18262854	50053557	LATERAL	FALSE	LATERAL	FALSE	TRUE	FALSE	FALSE	FALSE	FALSE
fa4cc882-c3ae7de4-2032e8b0-34b7eba8-84ea2e07	17234561	50053562	PA	FALSE	FRONTAL	FALSE	TRUE	FALSE	FALSE	FALSE	FALSE
5b87718a-1d38758b-ad26d95a-cefde272-4671f2d9	17234561	50053562	LL	FALSE	LATERAL	FALSE	TRUE	FALSE	FALSE	FALSE	FALSE
7abc68ec-3b025d4b-6fa40d29-7c93f45d-d9c6bd8a	15923118	50053596	PA	FALSE	FRONTAL	FALSE	TRUE	FALSE	FALSE	FALSE	TRUE
8bec9500-5f01306a-e517e72e-7cee88c0-c5859dec	15923118	50053596	LL	FALSE	LATERAL	FALSE	TRUE	FALSE	FALSE	FALSE	FALSE
edf27589-4d044cbe-d8ac53d8-07a9b2f2-77830f98	16202888	50053623	PA	FALSE	FRONTAL	FALSE	TRUE	FALSE	FALSE	FALSE	FALSE
c04cb86f-c05dd810-98adf860-74d50930-7e290502	16202888	50053623	LATERAL	FALSE	LATERAL	FALSE	TRUE	FALSE	FALSE	FALSE	FALSE
ef282058-cd7c4511-b9889603-d60e0a9d-11968b18	18290683	50053711	AP	FALSE	FRONTAL	FALSE	TRUE	FALSE	FALSE	FALSE	FALSE
d0a83d9a-1f16ff99-2e64f1d8-5024fc5c-e12fc32a	10244524	50053747		FALSE	FRONTAL	FALSE		FALSE	FALSE	FALSE	FALSE
4fde10d4-34b50f2d-0b10e6b4-c8e0f1a8-71c5c737	10244524	50053747		FALSE	LATERAL	FALSE		FALSE	FALSE	FALSE	FALSE
a372714c-c418ea1b-87a67aae-7f7aff60-f8bbea43	18705531	50053791	AP	FALSE	FRONTAL	FALSE	TRUE	FALSE	FALSE	FALSE	FALSE
783e280b-33e2aba4-a9e26cd9-d424c549-9c8492a3	18705531	50053791	LATERAL	FALSE	LATERAL	FALSE	TRUE	FALSE	FALSE	FALSE	FALSE
a39a8ce9-f134e1c0-701de518-b01ba25c-4dd454f3	14720722	50053809	PA	FALSE	FRONTAL	FALSE	TRUE	FALSE	FALSE	TRUE	FALSE
69edee21-0520eb69-42405ac9-3c2ec92b-bb89fdfc	14720722	50053809	LATERAL	FALSE	LATERAL	FALSE	TRUE	FALSE	FALSE	FALSE	FALSE
63256c46-e551d028-eb5160c8-40a444b9-eabef065	16470044	50053910	AP	FALSE	FRONTAL	FALSE	TRUE	FALSE	FALSE	FALSE	FALSE
929223e0-c109e03d-40d3dc34-141525f2-78a68640	16220819	50053940	PA	FALSE	FRONTAL	FALSE	TRUE	FALSE	FALSE	FALSE	FALSE
14e1a64a-5c467508-156c3f26-25f05f93-36c89646	16220819	50053940	LATERAL	FALSE	LATERAL	FALSE	TRUE	FALSE	FALSE	FALSE	FALSE
5ae74e43-8365cf9f-b64399d4-1483161f-90892ee2	13544691	50053953	AP	FALSE	FRONTAL	FALSE	TRUE	FALSE	FALSE	FALSE	FALSE
a04379e1-3679be38-81992b61-fb80ec37-15d23d9e	13398905	50053977		FALSE	FRONTAL	FALSE		FALSE	FALSE	FALSE	FALSE
71b74038-a1614ffe-be771557-85f880dc-d0941f01	13398905	50053977		FALSE	LATERAL	FALSE		FALSE	FALSE	FALSE	FALSE
284b1240-5a3efe00-b299e7fb-0cc890a8-5cd1b816	17246092	50054112	AP	FALSE	FRONTAL	FALSE	TRUE	FALSE	FALSE	FALSE	FALSE
8d396cb1-2e836be6-b103a1ac-8fa278db-459ff3f6	17246092	50054112	LATERAL	FALSE	LATERAL	FALSE	TRUE	FALSE	FALSE	FALSE	FALSE
631da802-993dfe30-8806aa58-e25aa5ac-f14be6dc	12537194	50054354	AP	FALSE	FRONTAL	FALSE	TRUE	FALSE	FALSE	FALSE	FALSE
9efe5b61-73543f58-b96d0fb6-78e9fd28-137c024c	12537194	50054354	AP	FALSE	FRONTAL	FALSE	TRUE	FALSE	FALSE	FALSE	FALSE
07890cc6-eab6d9c3-9faf00bc-09529fca-30ccbf64	18007190	50054358	PA	FALSE	FRONTAL	FALSE	TRUE	FALSE	FALSE	FALSE	FALSE
839a1ac2-fb933342-1e1102a0-b72b93d2-23c243d0	18007190	50054358	LATERAL	FALSE	LATERAL	FALSE	TRUE	FALSE	FALSE	FALSE	FALSE
1ca28be5-6af5cc90-3c044ec2-d22e1206-40f40ede	13509135	50054411	AP	FALSE	FRONTAL	FALSE	TRUE	FALSE	FALSE	FALSE	FALSE
97b016ba-0406c4fd-40af97db-ab41781b-f52d58f2	16623253	50054449	PA	FALSE	FRONTAL	FALSE	TRUE	FALSE	FALSE	FALSE	FALSE
da60a944-65d89443-851b04ed-02a79a0b-b4dc2881	16623253	50054449	LL	FALSE	LATERAL	FALSE	TRUE	FALSE	FALSE	FALSE	FALSE
055ce384-8a3b9beb-dc380d54-713aeacb-e409bfe3	14711527	50054457	PA	FALSE	FRONTAL	FALSE	TRUE	FALSE	FALSE	TRUE	FALSE
f7f95a43-0c293854-7f94a2ca-f73a18d0-00ff0ea0	14711527	50054457	LATERAL	FALSE	LATERAL	FALSE	TRUE	FALSE	FALSE	FALSE	FALSE
ef743a62-296ce7ad-f18951d7-30f5449c-15272676	19796013	50054484	AP	FALSE	FRONTAL	FALSE	TRUE	FALSE	FALSE	FALSE	FALSE
5b192cd7-7155aeb3-44fc16d2-e3ccff87-81c13be5	10850433	50054525	PA	FALSE	FRONTAL	FALSE	TRUE	FALSE	FALSE	FALSE	FALSE
e8035069-356d0568-25399804-c550ba72-71b4dc0f	10850433	50054525	LL	FALSE	LATERAL	FALSE	TRUE	FALSE	FALSE	FALSE	FALSE
df6bea7a-90942a6a-19b7bb15-574b823c-2cfd327a	11185076	50054548	AP	FALSE	FRONTAL	FALSE	TRUE	FALSE	FALSE	FALSE	FALSE
174d3b72-f63bf83e-b1539cfe-c1a93f4a-a37211ce	19767492	50054558	PA	FALSE	FRONTAL	FALSE	TRUE	FALSE	FALSE	TRUE	FALSE
8fa9ee68-064c62b2-90c15231-34f82540-d51c33a6	19767492	50054558	PA	FALSE	FRONTAL	FALSE	TRUE	FALSE	FALSE	TRUE	FALSE
8e556fb7-d8d70eb9-cf384ce7-1c11f077-d8cebc3b	19767492	50054558	LATERAL	FALSE	LATERAL	FALSE	TRUE	FALSE	FALSE	FALSE	FALSE
4f2fc4ba-dac9172d-9ba590e6-af853fb1-21ff70dc	17261242	50054569	PA	FALSE	FRONTAL	FALSE	TRUE	FALSE	FALSE	FALSE	FALSE
[truncated: 375,111 more rows]
